# Supplementary material for: Non-Alcoholic Fatty Liver Disease Is a Risk Factor for the Development of Diabetic Nephropathy in Patients with Type 2 Diabetes Mellitus
Source: PLoS One. 2015 Nov 13;10(11):e0142808. doi: 10.1371/journal.pone.0142808 (PMC4643958; doi:10.1371/journal.pone.0142808)
Supplement: S1 Dataset — (XLSX) [file pone.0142808.s001.xlsx]

## Sheet: SUM
ID	group	gender	Disease course (months)	age (year)	height (cm)	liver fat content (%)	weight (baseline)	weight (7 years later)	Δweight	BMI (baseline)	BMI (7 years later)	ΔBMI	GFR (baseline)	GFR (7 years later)	ΔGFR	urinary albumin/Cr（μg/mg）(baseline)	urinary albumin/Cr (7 years later)	Δurinary albumin/Cr（μg/mg）	SCr (baseline)	SCr (7 years later)	ΔSCr	BUN (baseline)	BUN (7 years later)	ΔBUN	UA (baseline)	UA (7 years later)	ΔUA	HCY (baseline)	HCY (7 years later)	ΔHCY	adiponectin (baseline)	adiponectin (7 years later)	Δadiponectin	Omentin (baseline)	Omentin (7 years later)	ΔOmentin	IL-6 (baseline)	IL-6 (7 years later)	ΔIL-6	TNF (baseline)	TNF (7 years later)	ΔTNF	CRP (baseline)	CRP (7 years later)	ΔCRP	APOA1 (baseline)	APOA1 (7 years later)	ΔAPOA1	APOB (baseline)
1	1	1	34.5	50	168.5	5.95	75.79	73.52	-2.27	26.7	25.89	-0.8	69.14	61.53	-7.6	3.26	10.39	7.12	62.96	74.72	11.76	4.9	4.3	-0.6	289.49	322.24	32.75	11.1	13.2	2.1	13.8	11.7	-2.1	30.1	23.55	-6.55	117.2	125.33	8.13	21.21	24.38	3.17	4.1	4.6	0.5	1	0.92	-0.09	1.06
2	1	1	29.61	40.22	163.61	6.34	95.65	96.61	0.96	35.73	36.09	0.36	76.47	68.06	-8.41	9.29	11.53	2.24	57.41	67.5	10.08	2.94	3.29	0.34	245.5	296.34	50.84	8.17	7.33	-0.83	9.89	10.72	0.83	27.17	17	-10.17	111.33	126.64	15.31	22.56	24.27	1.7	2.14	1.67	-0.48	0.86	0.73	-0.13	0.95
3	1	1	37.22	55.44	171.22	6.95	72.56	74.74	2.18	24.75	25.49	0.74	103.02	91.69	-11.33	12.2	11.01	-1.19	52.03	62.83	10.8	5.99	7.09	1.1	313.99	351.38	37.39	12.73	16.47	3.73	15.98	12.24	-3.73	31.73	24.26	-7.48	120.47	146.71	26.24	21.55	24.22	2.67	5.19	6.23	1.04	1.09	0.99	-0.1	1.13
4	1	1	42.38	65.76	176.38	7	58.34	55.43	-2.92	18.75	17.82	-0.94	94.85	84.41	-10.43	9.34	11.32	1.98	46.67	53.69	7.03	8.05	7.58	-0.48	360.44	392.55	32.11	15.83	22.66	6.83	20.11	13.28	-6.83	34.83	28.41	-6.42	126.66	163.11	36.45	21.16	25.29	4.13	7.25	9.33	2.08	1.24	1.16	-0.09	1.25
5	1	1	41.99	64.98	175.99	8.07	57.8	54.91	-2.89	18.66	17.73	-0.93	96.65	86.02	-10.63	15.2	13.8	-1.4	33.55	39.75	6.2	7.9	7.5	-0.39	356.93	389.36	32.43	15.6	22.19	6.6	19.79	13.2	-6.6	34.6	28.11	-6.49	126.19	157.66	31.47	21.18	22.86	1.68	7.1	9.1	2	1.23	1.14	-0.09	1.24
6	1	1	44.67	70.33	178.67	9.27	69.18	71.25	2.08	21.67	22.32	0.65	80.19	71.37	-8.82	10.07	12.83	2.76	49.38	63.52	14.14	8.97	9.96	1	380.99	402.89	21.9	17.2	25.4	8.2	21.93	13.73	-8.2	36.2	31.82	-4.38	129.4	147.81	18.41	20.39	21.47	1.08	8.17	10.7	2.53	1.31	1.25	-0.06	1.31
7	1	1	25.08	31.16	159.08	9.44	72.97	75.15	2.19	28.83	29.7	0.86	97.51	86.79	-10.73	4.25	7.1	2.85	57.21	69.25	12.03	1.13	0.72	-0.41	204.74	222.97	18.23	5.45	1.9	-3.55	6.27	9.82	3.55	24.45	20.8	-3.65	105.9	125.45	19.55	20.12	20.51	0.39	0.33	-1.05	-1.38	0.72	0.67	-0.05	0.84
8	1	1	34.83	50.66	168.83	11.55	67.8	69.83	2.03	23.79	24.5	0.71	80.8	71.91	-8.89	9.92	16.05	6.13	70.82	83.87	13.05	5.03	4.87	-0.16	292.46	335.28	42.82	11.3	13.59	2.3	14.06	11.77	-2.3	30.3	21.73	-8.56	117.59	142.72	25.12	21.96	26.25	4.29	4.23	4.8	0.57	1.01	0.9	-0.11	1.07
9	1	1	41.48	63.95	175.48	12.37	61.46	63.3	1.84	19.96	20.56	0.6	85.22	75.85	-9.37	5.85	5.53	-0.32	57.78	68.15	10.37	7.69	8.2	0.51	352.28	376.53	24.25	15.29	21.57	6.29	19.38	13.1	-6.29	34.29	29.43	-4.85	125.57	147.95	22.38	20.57	23.49	2.92	6.89	8.79	1.9	1.21	1.15	-0.07	1.23
10	1	1	30.57	42.13	164.57	12.66	63.72	65.64	1.91	23.53	24.24	0.71	92.53	82.35	-10.18	8.23	16.38	8.16	75.65	85.84	10.2	3.33	5.06	1.73	254.1	276.38	22.28	8.74	8.48	-0.26	10.65	10.91	0.26	27.74	23.28	-4.46	112.48	142.76	30.28	20.42	22.75	2.33	2.53	2.24	-0.29	0.89	0.83	-0.06	0.97
11	1	1	32.55	46.1	166.55	12.98	63.18	65.08	1.9	22.78	23.46	0.68	76	67.64	-8.36	5.66	15.71	10.05	30.81	41.8	10.99	4.12	4.52	0.4	271.94	288.15	16.21	9.93	10.86	0.93	12.24	11.31	-0.93	28.93	25.69	-3.24	114.86	142.88	28.02	19.97	24.11	4.14	3.32	3.43	0.11	0.95	0.9	-0.05	1.02
12	1	1	27.55	36.1	161.55	13.3	78.44	80.79	2.35	30.06	30.96	0.9	76.71	68.27	-8.44	10.48	10.73	0.25	68.06	78.36	10.3	2.12	3.43	1.31	226.93	240.27	13.34	6.93	4.86	-2.07	8.24	10.31	2.07	25.93	23.26	-2.67	108.86	129.37	20.51	19.75	19.07	-0.68	1.32	0.43	-0.89	0.8	0.76	-0.04	0.9
13	1	1	26.77	34.53	160.77	13.51	82.13	84.59	2.46	31.78	32.73	0.95	87.93	78.26	-9.67	3.72	5.11	1.39	54.76	62.22	7.46	1.81	1.92	0.11	219.89	277.08	57.19	6.46	3.92	-2.54	7.61	10.15	2.54	25.46	14.02	-11.44	107.92	124.48	16.57	23.04	25.89	2.85	1.01	-0.04	-1.05	0.77	0.62	-0.15	0.88
14	1	1	31.11	43.22	165.11	14.29	49.83	47.34	-2.49	18.28	17.37	-0.91	85.79	76.36	-9.44	6.97	19.54	12.57	70.99	79.12	8.13	3.54	2.14	-1.4	259.01	341.13	82.12	9.07	9.13	0.07	11.09	11.02	-0.07	28.07	11.64	-16.42	113.13	142.93	29.8	24.91	26.63	1.72	2.74	2.57	-0.18	0.9	0.69	-0.21	0.98
15	1	1	32.13	45.26	166.13	14.36	75.23	72.97	-2.26	27.26	26.44	-0.82	82.29	73.24	-9.05	11.24	14.1	2.86	65.56	77.77	12.21	3.95	4.96	1.01	268.19	310.11	41.92	9.68	10.36	0.68	11.91	11.23	-0.68	28.68	20.3	-8.38	114.36	147.3	32.94	21.89	23.72	1.83	3.15	3.18	0.03	0.93	0.82	-0.11	1.01
16	1	1	25.41	31.82	159.41	14.81	71.81	73.96	2.15	28.26	29.11	0.85	91.95	81.84	-10.11	9.73	19.79	10.06	58.08	68.18	10.11	1.26	2.91	1.64	207.69	224.4	16.7	5.65	2.29	-3.35	6.53	9.88	3.35	24.65	21.31	-3.34	106.29	127.03	20.74	20	24.52	4.51	0.46	-0.85	-1.32	0.73	0.69	-0.05	0.85
17	1	1	33.16	47.32	167.16	16.07	73.97	76.19	2.22	26.47	27.27	0.79	78.24	69.64	-8.61	1.91	8.43	6.52	53.55	63.6	10.06	4.36	4.97	0.6	277.44	280.37	2.93	10.3	11.59	1.3	12.73	11.43	-1.3	29.3	28.71	-0.59	115.59	142.13	26.54	18.97	21.85	2.88	3.56	3.8	0.23	0.96	0.95	-0.01	1.03
18	1	1	33.98	48.96	167.98	16.47	88.87	89.76	0.89	31.49	31.81	0.31	93.82	83.5	-10.32	6	17.87	11.87	66.29	77.7	11.41	4.69	3.73	-0.96	284.82	291.02	6.2	10.79	12.58	1.79	13.38	11.6	-1.79	29.79	28.55	-1.24	116.58	131.3	14.72	19.21	20.11	0.9	3.89	4.29	0.4	0.99	0.97	-0.02	1.05
19	1	1	36.67	54.35	170.67	16.56	82.04	84.5	2.46	28.16	29.01	0.84	94.23	83.87	-10.37	7.13	18.16	11.03	53.8	64.21	10.42	5.77	6.18	0.41	309.07	341.06	31.99	12.4	15.81	3.4	15.54	12.13	-3.4	31.4	25.01	-6.4	119.81	143.64	23.83	21.15	23.03	1.88	4.97	5.9	0.93	1.07	0.99	-0.08	1.12
20	1	1	34.17	49.35	168.17	16.68	79.86	82.25	2.4	28.24	29.08	0.85	75.22	66.94	-8.27	6.62	18.05	11.43	67.28	75.79	8.51	4.77	7.4	2.63	286.55	343.27	56.71	10.9	12.81	1.9	13.54	11.63	-1.9	29.9	18.56	-11.34	116.81	142.05	25.24	23	25.02	2.01	3.97	4.4	0.43	1	0.85	-0.15	1.06
21	1	1	34.37	49.73	168.37	16.87	64.42	66.35	1.93	22.72	23.41	0.68	106.34	94.64	-11.7	7.64	17.41	9.77	75.73	90.17	14.45	4.85	5.68	0.84	288.29	342.36	54.08	11.02	13.04	2.02	13.69	11.67	-2.02	30.02	19.2	-10.82	117.04	139.92	22.88	22.81	24.46	1.66	4.05	4.52	0.47	1	0.86	-0.14	1.06
22	1	1	34.15	49.3	168.15	17.59	70.94	73.06	2.13	25.09	25.84	0.75	83.73	74.52	-9.21	6.79	120.52	113.73	65.52	71.42	5.9	4.76	4.89	0.13	286.34	300.14	13.8	10.89	12.78	1.89	13.52	11.63	-1.89	29.89	27.13	-2.76	116.78	135.85	19.07	19.79	22.19	2.4	3.96	4.39	0.43	0.99	0.95	-0.04	1.06
23	1	1	42.71	66.43	176.71	17.76	53.78	49.48	-4.3	17.22	15.84	-1.38	86.76	77.22	-9.54	9.82	28.7	18.88	63.59	72.58	8.98	8.19	10.11	1.92	363.42	391.34	27.92	16.03	23.06	7.03	20.37	13.34	-7.03	35.03	29.44	-5.58	127.06	162.3	35.25	20.84	24.71	3.87	7.39	9.53	2.14	1.25	1.18	-0.07	1.26
24	1	1	35.57	52.15	169.57	17.77	70.48	72.59	2.11	24.51	25.25	0.74	79.21	70.49	-8.71	0.77	18.28	17.51	54.78	66.91	12.13	5.33	6.03	0.7	299.16	335.14	35.97	11.74	14.49	2.74	14.66	11.91	-2.74	30.74	23.55	-7.19	118.49	160.58	42.09	21.45	23.46	2.01	4.53	5.24	0.71	1.04	0.94	-0.09	1.09
25	1	1	35.07	51.14	169.07	18.47	83.04	85.53	2.49	29.05	29.92	0.87	81.88	72.87	-9.01	5.12	13.48	8.36	63.52	75.12	11.6	5.13	7.5	2.38	294.62	309.21	14.59	11.44	13.88	2.44	14.26	11.81	-2.44	30.44	27.52	-2.92	117.88	138.27	20.38	19.84	21.88	2.04	4.33	4.94	0.61	1.02	0.98	-0.04	1.08
26	1	1	33.43	47.87	167.43	18.49	82.4	84.87	2.47	29.39	30.28	0.88	83.58	74.39	-9.19	5.67	20.23	14.56	57.62	66.67	9.05	4.47	3.85	-0.62	279.91	297.38	17.48	10.46	11.92	1.46	12.95	11.49	-1.46	29.46	25.96	-3.5	115.92	142.97	27.05	20.06	20.71	0.65	3.67	3.96	0.29	0.97	0.92	-0.05	1.04
27	1	1	45.86	72.72	179.86	19.1	88.72	89.6	0.89	27.42	27.7	0.27	71.82	63.92	-7.9	9.81	21.65	11.84	71.21	77.66	6.45	9.44	10.23	0.79	391.75	437.7	45.95	17.92	26.83	8.92	22.89	13.97	-8.92	36.92	27.73	-9.19	130.83	149.99	19.15	22.2	22.13	-0.06	8.64	11.42	2.77	1.35	1.23	-0.12	1.34
28	1	1	40.33	61.66	174.33	19.48	82.64	85.12	2.48	27.19	28.01	0.82	93.84	83.52	-10.32	5.51	16.93	11.42	71.32	82	10.67	7.23	8.02	0.79	341.96	345.07	3.11	14.6	20.19	5.6	18.46	12.87	-5.6	33.6	32.97	-0.62	124.19	146.08	21.88	18.98	23.26	4.28	6.43	8.1	1.67	1.18	1.17	-0.01	1.2
29	1	1	47.88	76.76	181.88	19.8	64.41	66.35	1.93	19.47	20.06	0.58	103.07	91.73	-11.34	2.96	16.57	13.61	67.68	74.08	6.4	10.25	11.58	1.33	409.9	443.09	33.19	19.13	29.25	10.13	24.5	14.38	-10.13	38.13	31.49	-6.64	133.25	151.94	18.69	21.24	23.65	2.41	9.45	12.63	3.18	1.41	1.32	-0.09	1.39
30	1	1	32.73	46.45	166.73	19.87	92.03	92.95	0.92	33.11	33.44	0.33	93.89	83.56	-10.33	7.42	338.51	331.09	71.88	81.36	9.49	4.19	6.19	2	273.53	306.33	32.81	10.04	11.07	1.04	12.38	11.35	-1.04	29.04	22.47	-6.56	115.07	147.84	32.77	21.21	22.29	1.08	3.39	3.54	0.15	0.95	0.86	-0.09	1.02
31	1	1	44.31	69.61	178.31	20.03	72.26	74.42	2.17	22.73	23.41	0.68	87.3	77.7	-9.6	3.03	16.46	13.43	87.35	98.35	11	8.82	9.27	0.45	377.77	388.96	11.2	16.98	24.97	7.98	21.65	13.66	-7.98	35.98	33.75	-2.24	128.97	162.26	33.29	19.59	23.08	3.49	8.02	10.48	2.46	1.3	1.27	-0.03	1.3
32	1	1	27.94	36.88	161.94	20.16	52.47	49.84	-2.62	20.01	19.01	-1	91.1	81.08	-10.02	9.3	277.56	268.26	63.49	75.48	11.98	2.28	4.17	1.9	230.44	261.57	31.13	7.16	5.33	-1.84	8.55	10.39	1.84	26.16	19.94	-6.23	109.33	131.91	22.59	21.08	21.65	0.56	1.48	0.66	-0.81	0.81	0.73	-0.08	0.91
33	1	1	38.69	58.39	172.69	20.61	74.11	76.33	2.22	24.85	25.6	0.75	78.42	69.8	-8.63	8.34	27.57	19.23	46.97	55.91	8.94	6.58	6.95	0.38	327.25	352.44	25.19	13.62	18.23	4.62	17.16	12.54	-4.62	32.62	27.58	-5.04	122.23	153.5	31.26	20.64	22.78	2.14	5.78	7.12	1.34	1.13	1.06	-0.07	1.16
34	1	1	40.51	62.02	174.51	21.2	95.65	96.6	0.96	31.41	31.72	0.31	90.56	80.6	-9.96	16.24	15.65	-0.59	73.66	85.21	11.55	7.3	6.26	-1.05	343.6	395.21	51.61	14.71	20.41	5.71	18.61	12.9	-5.71	33.71	23.39	-10.32	124.41	144.68	20.26	22.62	23.47	0.85	6.5	8.21	1.7	1.19	1.05	-0.13	1.21
35	1	1	45.59	72.19	179.59	21.52	62.73	64.61	1.88	19.45	20.03	0.58	103.35	91.98	-11.37	8.83	19.05	10.22	72.2	82.59	10.39	9.34	10.09	0.76	389.35	377.32	-12.03	17.76	26.51	8.76	22.68	13.92	-8.76	36.76	39.16	2.41	130.51	151.46	20.95	17.85	20.96	3.11	8.54	11.26	2.72	1.34	1.36	0.03	1.33
36	1	1	35.58	52.15	169.58	21.55	71.56	73.71	2.15	24.88	25.63	0.75	73.34	65.27	-8.07	4.03	14.38	10.34	61.28	71.21	9.93	5.33	4.43	-0.9	299.2	373.5	74.31	11.75	14.49	2.75	14.66	11.92	-2.75	30.75	15.88	-14.86	118.49	149.67	31.18	24.32	25.66	1.34	4.53	5.25	0.72	1.04	0.85	-0.19	1.09
37	1	1	33.38	47.76	167.38	21.89	46.75	45.81	-0.93	16.69	16.35	-0.33	96.3	85.71	-10.59	9.58	125.18	115.61	53.23	61.81	8.59	4.45	5.32	0.87	279.43	293.97	14.54	10.43	11.86	1.43	12.9	11.48	-1.43	29.43	26.52	-2.91	115.86	143.69	27.84	19.84	20.96	1.12	3.65	3.93	0.28	0.97	0.93	-0.04	1.04
38	1	1	39.38	59.75	173.38	22.08	89.11	90	0.89	29.64	29.94	0.3	106.04	94.37	-11.66	13.93	28.55	14.61	58.19	70.81	12.62	6.85	10.03	3.18	333.38	346.72	13.34	14.03	19.05	5.03	17.7	12.68	-5.03	33.03	30.36	-2.67	123.05	148.72	25.67	19.75	20.16	0.4	6.05	7.53	1.48	1.15	1.11	-0.04	1.18
39	1	1	34.09	49.19	168.09	22.12	77.82	80.15	2.33	27.54	28.37	0.83	88.98	79.19	-9.79	16.34	27.17	10.83	85.13	95.35	10.22	4.74	6.22	1.48	285.84	311.01	25.17	10.86	12.71	1.86	13.47	11.62	-1.86	29.86	24.82	-5.03	116.71	152.39	35.68	20.64	24.05	3.42	3.94	4.36	0.42	0.99	0.92	-0.07	1.05
40	1	1	39.79	60.58	173.79	22.33	74.56	76.8	2.24	24.69	25.43	0.74	82.14	73.1	-9.04	14.52	29.23	16.71	74.73	79.62	4.89	7.02	8.58	1.57	337.09	354.11	17.01	14.27	19.55	5.27	18.03	12.76	-5.27	33.27	29.87	-3.4	123.55	136.96	13.41	20.03	23.51	3.48	6.22	7.77	1.56	1.16	1.12	-0.05	1.19
41	1	1	28.78	38.56	162.78	22.45	76.58	74.28	-2.3	28.9	28.03	-0.87	92.79	82.59	-10.21	12.04	27.12	15.08	63.31	71.12	7.81	2.61	2.12	-0.5	238.01	241.09	3.08	7.67	6.33	-1.33	9.22	10.56	1.33	26.67	26.05	-0.62	110.33	146.35	36.01	18.98	21.69	2.7	1.81	1.17	-0.64	0.83	0.82	-0.01	0.93
42	1	1	31.76	44.53	165.76	22.89	79.62	82.01	2.39	28.98	29.84	0.87	81.1	72.18	-8.92	11.31	276.18	264.87	52.28	63.57	11.29	3.81	5.13	1.33	264.87	300.34	35.46	9.46	9.92	0.46	11.61	11.15	-0.46	28.46	21.37	-7.09	113.92	141.85	27.94	21.41	21.73	0.32	3.01	2.96	-0.05	0.92	0.83	-0.09	1
43	1	1	28.39	37.78	162.39	23.11	72.76	74.94	2.18	27.59	28.42	0.83	92.2	82.06	-10.14	14.9	139.19	124.3	66.57	78.24	11.67	2.46	1.89	-0.56	234.53	298.65	64.12	7.44	5.87	-1.56	8.91	10.48	1.56	26.44	13.61	-12.82	109.87	129.86	19.99	23.56	24.79	1.23	1.66	0.94	-0.72	0.82	0.66	-0.17	0.92
44	1	1	34.19	49.37	168.19	23.15	66.8	68.81	2	23.62	24.32	0.71	91.31	81.27	-10.04	13.91	29.71	16.8	61.6	74.31	12.71	4.77	6.03	1.26	286.67	340.44	53.77	10.91	12.82	1.91	13.55	11.64	-1.91	29.91	19.16	-10.75	116.82	133.84	17.02	22.78	23.09	0.31	3.97	4.41	0.44	1	0.86	-0.14	1.06
45	1	1	35.84	52.68	169.84	23.71	71.56	73.71	2.15	24.81	25.55	0.74	81.16	72.23	-8.93	11.72	28.9	17.18	61.92	71.99	10.07	5.44	7.03	1.6	301.54	338.6	37.06	11.9	14.81	2.9	14.87	11.97	-2.9	30.9	23.49	-7.41	118.81	155.35	36.54	21.53	24.56	3.03	4.64	5.4	0.77	1.05	0.95	-0.1	1.1
46	1	1	36.14	53.28	170.14	24.18	78.75	81.11	2.36	27.2	28.02	0.82	83.5	74.31	-9.18	29.66	29.64	3.98	74.43	88.83	14.4	5.56	7.65	2.09	304.27	361.59	57.32	12.08	15.17	3.08	15.11	12.03	-3.08	31.08	19.62	-11.46	119.17	136.81	17.64	23.05	23.44	0.39	4.76	5.58	0.83	1.05	0.91	-0.15	1.1
47	1	1	34.39	49.77	168.39	24.31	91.83	92.75	0.92	32.39	32.71	0.32	89.66	79.8	-9.86	18.15	21.26	3.11	60.19	73.37	13.17	4.85	4.76	-0.1	288.48	319.31	30.83	11.03	13.06	2.03	13.71	11.68	-2.03	30.03	23.87	-6.17	117.06	138.39	21.33	21.06	26.14	5.08	4.05	4.53	0.48	1	0.92	-0.08	1.06
48	1	1	46.97	74.95	180.97	24.38	72.16	74.32	2.16	22.03	22.69	0.66	88.32	78.61	-9.72	17.54	22.3	4.76	60.69	72.62	11.93	9.89	9.58	-0.3	401.75	445.11	43.36	18.58	28.17	9.58	23.78	14.19	-9.58	37.58	28.91	-8.67	132.17	160.1	27.94	22	23.1	1.1	9.09	12.08	2.99	1.38	1.27	-0.11	1.36
49	1	1	27.29	35.58	161.29	24.69	76.54	74.24	-2.3	29.42	28.54	-0.88	81	72.09	-8.91	18.23	22.12	3.9	61.28	72.34	11.06	2.02	3.81	1.8	224.59	251.7	27.11	6.77	4.55	-2.23	8.03	10.26	2.23	25.77	20.35	-5.42	108.55	132.24	23.69	20.78	24.69	3.91	1.22	0.27	-0.94	0.79	0.72	-0.07	0.89
50	1	1	32.32	45.64	166.32	24.73	64.6	66.54	1.94	23.35	24.05	0.7	86.52	77.01	-9.52	20.57	27.96	7.39	45.99	56.04	10.05	4.03	6.54	2.52	269.86	281.22	11.36	9.79	10.58	0.79	12.05	11.26	-0.79	28.79	26.52	-2.27	114.58	142.59	28.01	19.6	21.86	2.26	3.23	3.29	0.06	0.94	0.91	-0.03	1.01
51	1	1	23.11	27.22	157.11	25.52	73.74	75.96	2.21	29.87	30.77	0.9	85.39	76	-9.39	16.6	24.34	7.74	49.62	58.29	8.67	0.34	1.9	1.55	187.01	187.95	0.94	4.27	-0.47	-4.73	4.69	9.42	4.73	23.27	23.08	-0.19	103.53	128.69	25.15	18.82	22.53	3.71	-0.46	-2.23	-1.78	0.66	0.66	-0.01	0.79
52	1	1	43.24	67.48	177.24	25.54	79.22	81.59	2.38	25.22	25.97	0.76	94.1	83.75	-10.35	21.55	29.22	8.68	58.37	69.99	11.61	8.4	9.85	1.45	368.15	430.32	62.18	16.34	23.69	7.34	20.79	13.45	-7.34	35.34	22.91	-12.44	127.69	148.59	20.9	23.41	25.23	1.82	7.6	9.84	2.25	1.27	1.11	-0.16	1.27
53	1	1	29.6	40.2	163.6	25.74	65.24	67.2	1.96	24.38	25.11	0.73	93.05	82.82	-10.24	20.51	29.3	8.79	84.93	95.46	10.53	2.94	3.8	0.86	245.41	278.75	33.34	8.16	7.32	-0.84	9.88	10.72	0.84	27.16	20.49	-6.67	111.32	139.44	28.12	21.25	24.02	2.77	2.14	1.66	-0.48	0.86	0.77	-0.09	0.95
54	1	1	32.73	46.46	166.73	26.09	78.47	80.82	2.35	28.23	29.07	0.85	79.44	70.7	-8.74	19.78	28.98	9.2	78.83	87.26	8.42	4.19	5.92	1.73	273.59	313.1	39.51	10.04	11.08	1.04	12.39	11.35	-1.04	29.04	21.14	-7.9	115.08	131.9	16.82	21.71	23.13	1.42	3.39	3.54	0.15	0.95	0.85	-0.1	1.02
55	1	1	39.79	60.58	173.79	26.33	76.52	74.23	-2.3	25.34	24.58	-0.76	79.91	71.12	-8.79	17.17	216.78	199.61	73.61	84.81	11.19	7.02	6.64	-0.38	337.1	385.28	48.18	14.27	19.55	5.27	18.03	12.76	-5.27	33.27	23.64	-9.64	123.55	148.38	24.83	22.36	23.77	1.41	6.22	7.77	1.56	1.16	1.04	-0.13	1.19
56	1	1	38.33	57.67	172.33	26.48	72.34	74.51	2.17	24.36	25.09	0.73	91.63	81.55	-10.08	17.97	349.11	331.14	71.72	79.79	8.08	6.43	5.33	-1.11	324	337.92	13.91	13.4	17.8	4.4	16.87	12.47	-4.4	32.4	29.62	-2.78	121.8	141.28	19.48	19.79	18.98	-0.81	5.63	6.9	1.27	1.12	1.08	-0.04	1.16
57	1	1	40.37	61.75	174.37	26.74	47.38	46.43	-0.95	15.58	15.27	-0.31	80.46	71.61	-8.85	7.81	16.67	8.86	49.41	58.99	9.57	7.25	8.34	1.09	342.36	366.05	23.7	14.62	20.25	5.62	18.5	12.87	-5.62	33.62	28.88	-4.74	124.25	138.03	13.78	20.53	20.26	-0.27	6.45	8.12	1.67	1.18	1.12	-0.06	1.2
58	1	1	38.98	58.96	172.98	26.77	69.04	71.12	2.07	23.08	23.77	0.69	95.07	84.61	-10.46	10.62	17.87	7.24	52.03	65.43	13.4	6.69	9.17	2.48	329.81	337.5	7.69	13.79	18.57	4.79	17.38	12.6	-4.79	32.79	31.25	-1.54	122.57	144.38	21.81	19.33	22.24	2.92	5.89	7.29	1.4	1.14	1.12	-0.02	1.17
59	1	1	29.14	39.28	163.14	26.87	71.4	73.54	2.14	26.83	27.63	0.8	77.9	69.33	-8.57	5.16	12.55	7.39	72.88	86.11	13.24	2.76	3.66	0.9	241.27	285.55	44.28	7.88	6.77	-1.12	9.51	10.63	1.12	26.88	18.03	-8.86	110.77	146.78	36.01	22.07	23.94	1.87	1.96	1.38	-0.57	0.84	0.73	-0.12	0.94
60	1	1	30.42	41.84	164.42	26.93	67.62	69.64	2.03	25.01	25.76	0.75	83.58	74.38	-9.19	9.41	17.78	8.37	59.77	68.45	8.68	3.27	3.04	-0.23	252.79	293.53	40.74	8.65	8.31	-0.35	10.54	10.88	0.35	27.65	19.5	-8.15	112.31	125.11	12.8	21.81	23.96	2.16	2.47	2.15	-0.32	0.88	0.78	-0.11	0.97
61	1	1	39.47	59.94	173.47	27.12	84.45	86.99	2.53	28.06	28.91	0.84	105.95	94.3	-11.65	6.12	17.52	11.41	60.82	71.48	10.66	6.89	7.77	0.89	334.23	353.84	19.61	14.08	19.16	5.08	17.78	12.69	-5.08	33.08	29.16	-3.92	123.16	152.68	29.51	20.22	23.93	3.71	6.09	7.58	1.49	1.15	1.1	-0.05	1.18
62	1	1	37.61	56.23	171.61	27.35	72.28	74.45	2.17	24.54	25.28	0.74	83.51	74.32	-9.19	10.07	27.49	17.42	53.01	63.96	10.95	6.15	5.29	-0.86	317.52	389.33	71.81	12.97	16.94	3.97	16.29	12.32	-3.97	31.97	17.61	-14.36	120.94	143.55	22.62	24.14	27.82	3.69	5.35	6.47	1.12	1.1	0.91	-0.18	1.14
63	1	1	31.3	43.6	165.3	27.63	78.45	80.81	2.35	28.71	29.57	0.86	81.73	72.74	-8.99	9.31	25.83	16.52	54.63	63.53	8.9	3.62	4.46	0.84	260.71	307.56	46.86	9.18	9.36	0.18	11.24	11.06	-0.18	28.18	18.81	-9.37	113.36	144.44	31.08	22.26	24.06	1.8	2.82	2.68	-0.14	0.91	0.79	-0.12	0.99
64	1	1	34.8	50.59	168.8	27.65	84.54	87.07	2.54	29.67	30.56	0.89	86.67	77.13	-9.53	9.31	19.47	10.16	47.75	59.25	11.5	5.02	6.62	1.6	292.16	319.36	27.2	11.28	13.55	2.28	14.04	11.76	-2.28	30.28	24.84	-5.44	117.55	144.04	26.49	20.79	22.93	2.14	4.22	4.78	0.56	1.01	0.94	-0.07	1.07
65	1	1	36.66	54.32	170.66	27.71	77.27	79.59	2.32	26.53	27.33	0.8	94.64	84.23	-10.41	2.77	277.67	274.89	63.2	70.19	6.99	5.76	6.18	0.42	308.92	348.66	39.74	12.39	15.79	3.39	15.53	12.13	-3.39	31.39	23.45	-7.95	119.79	141.61	21.82	21.73	24.51	2.78	4.96	5.89	0.93	1.07	0.97	-0.1	1.12
66	1	1	38.79	58.58	172.79	27.99	95.2	96.15	0.95	31.89	32.2	0.32	76.31	67.92	-8.39	11.76	14.91	3.16	85.42	95.21	9.8	6.62	7.92	1.3	328.1	358.76	30.66	13.67	18.35	4.67	17.23	12.56	-4.67	32.67	26.54	-6.13	122.35	143.97	21.62	21.05	22.46	1.41	5.82	7.17	1.36	1.13	1.05	-0.08	1.17
67	1	1	36.69	54.39	170.69	28.07	66.63	68.63	2	22.87	23.55	0.69	86.61	77.09	-9.53	11.01	29.12	18.11	65.98	75.87	9.89	5.78	5.69	-0.09	309.24	346.41	37.16	12.42	15.83	3.42	15.55	12.14	-3.42	31.42	23.98	-7.43	119.83	144.78	24.95	21.54	24.14	2.6	4.98	5.92	0.94	1.07	0.97	-0.1	1.12
68	1	1	31.45	43.89	165.45	28.09	72.6	74.78	2.18	26.52	27.32	0.8	87.34	77.73	-9.61	8.58	20.83	12.26	56.39	65.37	8.98	3.68	4.29	0.61	262.01	270.52	8.52	9.27	9.53	0.27	11.36	11.09	-0.27	28.27	26.56	-1.7	113.53	141.38	27.85	19.39	22.74	3.35	2.88	2.77	-0.11	0.91	0.89	-0.03	0.99
69	1	1	45.42	71.85	179.42	28.18	65.68	67.65	1.97	20.4	21.01	0.61	88.23	78.52	-9.71	12.63	19.25	6.61	52.42	60.97	8.55	9.27	10.96	1.69	387.82	412.53	24.72	17.65	26.31	8.65	22.54	13.88	-8.65	36.65	31.71	-4.94	130.31	143.06	12.75	20.6	20.63	0.02	8.47	11.15	2.68	1.33	1.27	-0.07	1.33
70	1	1	38.44	57.87	172.44	28.32	77.77	80.1	2.33	26.15	26.94	0.78	101	89.89	-11.11	16.19	24.58	8.39	40.45	50.54	10.09	6.47	7.56	1.08	324.92	362.32	37.39	13.46	17.92	4.46	16.95	12.49	-4.46	32.46	24.98	-7.48	121.92	140.52	18.6	21.55	23.37	1.82	5.67	6.96	1.29	1.12	1.02	-0.1	1.16
71	1	1	36.36	53.72	170.36	29.05	58.45	55.53	-2.92	20.14	19.13	-1.01	84.99	75.64	-9.35	3.08	118.17	115.09	51.01	57.8	6.79	5.64	6.31	0.66	306.25	336.15	29.9	12.22	15.43	3.22	15.29	12.07	-3.22	31.22	25.24	-5.98	119.43	147.6	28.17	20.99	21.28	0.29	4.84	5.72	0.87	1.06	0.98	-0.08	1.11
72	1	1	40.15	61.3	174.15	29.11	70.16	72.26	2.1	23.13	23.83	0.69	81.72	72.73	-8.99	10.97	17.84	6.87	37.47	42.71	5.24	7.16	8.8	1.64	340.34	383.04	42.7	14.49	19.98	5.49	18.32	12.83	-5.49	33.49	24.95	-8.54	123.98	156.08	32.11	21.95	24.8	2.85	6.36	7.99	1.63	1.17	1.06	-0.11	1.2
73	1	1	40.31	61.62	174.31	29.26	54.57	50.21	-4.37	17.96	16.52	-1.44	81.73	72.74	-8.99	15.62	24.2	8.58	68.32	79.93	11.61	7.22	8.98	1.75	341.79	362.79	21	14.59	20.17	5.59	18.45	12.86	-5.59	33.59	29.39	-4.2	124.17	157.4	33.23	20.33	22.67	2.35	6.42	8.09	1.66	1.18	1.12	-0.06	1.2
74	1	1	32.82	46.63	166.82	30.56	84.79	87.33	2.54	30.47	31.38	0.91	87.33	77.73	-9.61	15.83	25.24	9.41	53.02	68.4	15.38	4.23	6.14	1.91	274.36	259.5	-14.86	10.09	11.18	1.09	12.45	11.36	-1.09	29.09	32.06	2.97	115.18	137.74	22.56	17.64	18.83	1.2	3.43	3.59	0.16	0.95	0.99	0.03	1.02
75	1	1	31.38	43.77	165.38	30.7	55.97	51.49	-4.48	20.46	18.83	-1.64	86.22	76.74	-9.48	12.45	22.78	10.33	53.6	65.16	11.55	3.65	5.72	2.07	261.46	329.09	67.63	9.23	9.46	0.23	11.31	11.08	-0.23	28.23	14.7	-13.53	113.46	135.66	22.2	23.82	28.66	4.84	2.85	2.73	-0.12	0.91	0.74	-0.17	0.99
76	1	1	41.56	64.11	175.56	30.8	68.61	70.66	2.06	22.26	22.93	0.67	90.92	80.91	-10	12.98	16.91	3.93	57.36	67.59	10.23	7.72	10.64	2.92	353	379	25.99	15.33	21.67	6.33	19.44	13.11	-6.33	34.33	29.14	-5.2	125.67	148.79	23.12	20.7	23.95	3.25	6.92	8.83	1.91	1.22	1.15	-0.07	1.23
77	1	1	29.99	40.99	163.99	30.85	69.76	71.86	2.09	25.94	26.72	0.78	94.49	84.1	-10.39	13.55	28.36	14.81	51.26	60.64	9.39	3.1	2.97	-0.13	248.95	278.31	29.36	8.4	7.79	-0.6	10.2	10.8	0.6	27.4	21.52	-5.87	111.79	129.84	18.04	20.95	22.81	1.86	2.3	1.9	-0.4	0.87	0.79	-0.08	0.96
78	1	1	28.21	37.41	162.21	31.09	67.12	69.13	2.01	25.51	26.27	0.77	81.52	72.55	-8.97	13.89	135.61	121.71	68.47	78.63	10.16	2.38	3.4	1.02	232.85	256.07	23.22	7.32	5.65	-1.68	8.76	10.44	1.68	26.32	21.68	-4.64	109.65	125.22	15.58	20.49	20.88	0.39	1.58	0.82	-0.76	0.82	0.75	-0.06	0.91
79	1	1	39.56	60.11	173.56	31.37	86.75	89.35	2.6	28.8	29.66	0.86	92.39	82.23	-10.16	11.44	19.96	8.52	70.37	80.4	10.03	6.92	7.08	0.15	335.01	406.13	71.12	14.13	19.27	5.13	17.85	12.71	-5.13	33.13	18.91	-14.22	123.27	152.93	29.66	24.08	23.86	-0.22	6.12	7.63	1.51	1.16	0.97	-0.18	1.19
80	1	1	39.19	59.38	173.19	31.5	87.49	88.37	0.87	29.17	29.46	0.29	86.26	76.77	-9.49	10.77	291.38	280.62	58.73	69.36	10.63	6.78	7.8	1.02	331.73	356.78	25.06	13.92	18.83	4.92	17.55	12.64	-4.92	32.92	27.9	-5.01	122.83	142.4	19.57	20.63	23.3	2.67	5.98	7.42	1.44	1.15	1.08	-0.07	1.18
81	1	1	47.03	75.06	181.03	31.68	71.23	73.37	2.14	21.74	22.39	0.65	94.99	84.54	-10.45	10.99	131.01	120.01	75.69	86.51	10.83	9.91	11.14	1.23	402.26	448.88	46.62	18.62	28.23	9.62	23.82	14.21	-9.62	37.62	28.29	-9.32	132.23	156.12	23.88	22.25	24.09	1.84	9.11	12.12	3.01	1.38	1.26	-0.12	1.36
82	1	1	43.22	67.44	177.22	31.74	95.93	96.89	0.96	30.54	30.85	0.31	81.7	72.71	-8.99	14.55	128.91	114.36	79.94	89.15	9.2	8.39	9.15	0.76	367.97	414.79	46.82	16.33	23.66	7.33	20.78	13.44	-7.33	35.33	25.97	-9.36	127.66	160.83	33.17	22.26	23.47	1.21	7.59	9.83	2.24	1.27	1.14	-0.12	1.27
83	1	1	42.52	66.04	176.52	31.95	75.67	73.4	-2.27	24.28	23.56	-0.73	84.79	75.46	-9.33	12.63	427.48	414.85	71.39	81.45	10.06	8.11	9.66	1.55	361.68	376.01	14.34	15.91	22.82	6.91	20.22	13.3	-6.91	34.91	32.04	-2.87	126.82	155.16	28.34	19.83	21.41	1.59	7.31	9.41	2.1	1.25	1.2	-0.04	1.26
84	1	1	36.56	54.13	170.56	32.42	75.91	73.63	-2.28	26.09	25.31	-0.78	74.89	66.65	-8.24	12.26	312.9	300.64	57.5	64.13	6.64	5.73	5.76	0.03	308.08	323.46	15.38	12.34	15.68	3.34	15.45	12.11	-3.34	31.34	28.26	-3.08	119.68	143.03	23.35	19.9	21.62	1.72	4.93	5.84	0.91	1.07	1.02	-0.04	1.11
85	1	1	36.01	53.02	170.01	32.45	75.16	72.91	-2.25	26	25.22	-0.78	93.09	82.85	-10.24	15.85	143.7	127.85	60.09	71.43	11.35	5.5	5.66	0.16	303.09	320.16	17.07	12.01	15.01	3.01	15.01	12	-3.01	31.01	27.59	-3.41	119.01	153.35	34.34	20.03	22.47	2.44	4.7	5.51	0.8	1.05	1	-0.05	1.1
86	1	1	38.27	57.54	172.27	32.5	90.4	91.3	0.9	30.46	30.77	0.3	88	78.32	-9.68	11.67	269.38	257.71	62.66	77.33	14.68	6.41	7.39	0.98	323.42	373.4	49.98	13.36	17.72	4.36	16.81	12.45	-4.36	32.36	22.36	-10	121.72	138.47	16.74	22.5	23.78	1.28	5.61	6.86	1.25	1.12	0.99	-0.13	1.15
87	1	1	35.87	52.74	169.87	32.6	66.77	68.77	2	23.14	23.83	0.69	88.21	78.5	-9.7	17.81	21.69	3.88	54.29	66.9	12.61	5.45	5.77	0.32	301.85	367.38	65.53	11.92	14.85	2.92	14.9	11.97	-2.92	30.92	17.82	-13.11	118.85	139.79	20.95	23.66	27.83	4.17	4.65	5.42	0.77	1.05	0.88	-0.17	1.1
88	1	1	30.73	42.45	164.73	32.81	79.03	81.4	2.37	29.13	30	0.87	94.21	83.85	-10.36	20.74	25.63	4.89	57.72	68.73	11.01	3.39	4.69	1.3	255.54	316.32	60.78	8.84	8.67	-0.16	10.78	10.95	0.16	27.84	15.68	-12.16	112.67	139.48	26.81	23.31	26.73	3.42	2.59	2.34	-0.25	0.89	0.73	-0.16	0.97
89	1	1	27.13	35.25	161.13	32.95	61.6	63.45	1.85	23.73	24.44	0.71	105.83	94.19	-11.64	24.75	29.88	5.13	92.83	105.61	12.78	1.95	3.82	1.87	223.13	261.95	38.82	6.68	4.35	-2.32	7.9	10.23	2.32	25.68	17.91	-7.76	108.35	130.56	22.21	21.66	23.69	2.03	1.15	0.18	-0.97	0.78	0.68	-0.1	0.89
90	1	1	40.14	61.28	174.14	33.02	88.81	89.69	0.89	29.28	29.58	0.29	74.79	66.56	-8.23	18.08	23.36	5.28	58.85	68.43	9.58	7.16	8.34	1.18	340.27	405.67	65.39	14.48	19.97	5.48	18.31	12.83	-5.48	33.48	20.41	-13.08	123.97	148.83	24.86	23.65	26.36	2.7	6.36	7.98	1.63	1.17	1.01	-0.17	1.2
91	1	1	38.22	57.44	172.22	33.48	72.56	74.73	2.18	24.46	25.2	0.73	78.4	69.77	-8.62	17.27	22.82	5.55	83.07	89.72	6.65	6.39	5.9	-0.49	322.99	364.6	41.61	13.33	17.67	4.33	16.78	12.44	-4.33	32.33	24.01	-8.32	121.67	153.75	32.08	21.87	23.5	1.63	5.59	6.83	1.24	1.12	1.01	-0.11	1.15
92	1	1	39.09	59.18	173.09	33.49	76.65	78.95	2.3	25.58	26.35	0.77	94.26	83.89	-10.37	19.51	25.08	5.57	51.28	60.41	9.13	6.74	5.44	-1.3	330.81	375.37	44.57	13.85	18.71	4.85	17.47	12.62	-4.85	32.85	23.94	-8.91	122.71	143.48	20.77	22.09	27.51	5.42	5.94	7.35	1.42	1.14	1.03	-0.12	1.17
93	1	2	37.07	55.13	181.07	33.53	68.54	70.6	2.06	20.91	21.53	0.63	95.19	84.72	-10.47	17.54	23.14	5.59	65.13	76.72	11.59	5.93	9.48	3.55	312.61	343.6	30.99	12.64	16.28	3.64	15.85	12.21	-3.64	31.64	25.44	-6.2	120.28	154.39	34.11	21.07	22.52	1.45	5.13	6.14	1.01	1.08	1	-0.08	1.13
94	1	2	30.87	42.73	164.87	33.66	73.83	76.05	2.22	27.16	27.98	0.81	81.58	72.61	-8.97	24.63	29.3	5.67	47.16	57.18	10.02	3.45	4.51	1.06	256.79	286.89	30.1	8.92	8.84	-0.08	10.89	10.97	0.08	27.92	21.9	-6.02	112.84	128.68	15.84	21.01	24.98	3.98	2.65	2.42	-0.23	0.9	0.82	-0.08	0.98
95	1	2	42.19	65.38	186.19	33.69	56.94	54.09	-2.85	16.42	15.6	-0.82	82.25	73.2	-9.05	18.17	25.96	7.78	39.75	50.21	10.46	7.98	10.31	2.33	358.72	390.95	32.23	15.71	22.43	6.71	19.95	13.24	-6.71	34.71	28.27	-6.45	126.43	150.65	24.22	21.17	23.01	1.84	7.18	9.21	2.04	1.24	1.15	-0.09	1.25
96	1	2	34.44	49.89	158.44	33.74	64.97	66.92	1.95	25.88	26.66	0.78	101.44	90.28	-11.16	22.82	29.86	8.04	52	62.83	10.82	4.88	5.92	1.04	289	336.77	47.78	11.07	13.13	2.07	13.76	11.69	-2.07	30.07	20.51	-9.56	117.13	150.29	33.15	22.33	26.29	3.95	4.08	4.57	0.49	1	0.88	-0.12	1.06
97	1	2	31.8	44.6	165.8	34.37	83.53	86.04	2.51	30.39	31.3	0.91	90.96	80.95	-10.01	17.58	26.11	8.53	52.18	63.96	11.78	3.82	3.67	-0.15	265.2	280.54	15.33	9.48	9.96	0.48	11.64	11.16	-0.48	28.48	25.41	-3.07	113.96	124.96	11	19.9	24.21	4.31	3.02	2.98	-0.04	0.92	0.88	-0.04	1
98	1	2	31.89	44.79	155.89	34.62	74.98	77.23	2.25	30.85	31.78	0.93	97.72	86.97	-10.75	18.26	27.9	9.64	49.93	61.07	11.13	3.86	3.69	-0.17	266.05	299.42	33.37	9.54	10.07	0.54	11.72	11.18	-0.54	28.54	21.86	-6.67	114.07	133.45	19.38	21.25	22.44	1.19	3.06	3.04	-0.02	0.93	0.84	-0.09	1
99	1	2	33.86	48.71	167.86	34.77	69.88	71.97	2.1	24.8	25.54	0.74	80.51	71.65	-8.86	20.12	29.27	9.15	66.05	73.68	7.63	4.64	6	1.36	283.7	313.29	29.6	10.71	12.43	1.71	13.28	11.57	-1.71	29.71	23.79	-5.92	116.43	144.77	28.34	20.97	21.98	1.02	3.84	4.21	0.37	0.99	0.91	-0.08	1.05
100	1	2	33.73	48.47	167.73	34.97	76.19	73.91	-2.29	27.08	26.27	-0.81	96.98	86.31	-10.67	18.39	28.05	9.66	71.4	81.38	9.98	4.59	6.4	1.81	282.6	302.74	20.15	10.64	12.28	1.64	13.19	11.55	-1.64	29.64	25.61	-4.03	116.28	139.88	23.6	20.26	20.7	0.43	3.79	4.14	0.35	0.98	0.93	-0.06	1.05
101	1	2	33.38	47.76	167.38	35.21	81.67	84.12	2.45	29.15	30.03	0.87	94.71	84.29	-10.42	16.73	26.49	9.76	62.18	71.43	9.25	4.45	3.71	-0.74	279.43	304.96	25.53	10.43	11.86	1.43	12.9	11.48	-1.43	29.43	24.32	-5.11	115.86	137.2	21.34	20.66	22.73	2.06	3.65	3.93	0.28	0.97	0.9	-0.07	1.04
102	1	2	40.25	61.49	174.25	35.32	69.88	71.98	2.1	23.02	23.71	0.69	86.56	77.04	-9.52	21.02	29.88	9.85	66.72	73.39	6.67	7.2	6.76	-0.44	341.22	398.33	57.11	14.55	20.1	5.55	18.4	12.85	-5.55	33.55	22.13	-11.42	124.1	161.11	37.02	23.03	25	1.96	6.4	8.05	1.65	1.18	1.03	-0.15	1.2
103	1	2	38.57	58.13	172.57	35.96	67.96	70	2.04	22.82	23.51	0.68	85.87	76.43	-9.45	26.98	29.8	9.82	60.2	73.26	13.06	6.53	8.02	1.49	326.09	327.34	1.24	13.54	18.08	4.54	17.05	12.51	-4.54	32.54	32.29	-0.25	122.08	140.04	17.96	18.84	20.2	1.35	5.73	7.04	1.31	1.13	1.12	-0.01	1.16
104	1	2	32.96	46.92	166.96	36.32	76.44	74.15	-2.29	27.42	26.6	-0.82	77.44	68.93	-8.52	20.9	29.75	9.86	68.66	78.73	10.07	4.28	4.09	-0.2	275.63	328.75	53.12	10.18	11.35	1.18	12.57	11.39	-1.18	29.18	18.55	-10.62	115.35	137.6	22.25	22.73	24.06	1.33	3.48	3.68	0.19	0.96	0.82	-0.14	1.03
105	1	2	42.52	66.05	176.52	36.83	70.9	73.03	2.13	22.75	23.44	0.68	81.78	72.79	-9	19.18	77.54	58.36	62.59	69.77	7.18	8.11	10.08	1.97	361.72	378.25	16.53	15.91	22.83	6.91	20.22	13.3	-6.91	34.91	31.61	-3.31	126.83	147.08	20.25	19.99	22.01	2.02	7.31	9.41	2.1	1.25	1.2	-0.05	1.26
106	1	2	27.2	35.39	161.2	37.15	66.33	68.32	1.99	25.53	26.29	0.77	90.83	80.84	-9.99	17.06	83.54	66.47	53.33	66.06	12.73	1.98	1.46	-0.52	223.76	246.56	22.8	6.72	4.43	-2.28	7.96	10.24	2.28	25.72	21.16	-4.56	108.43	121.7	13.27	20.46	21.47	1.01	1.18	0.22	-0.96	0.79	0.72	-0.06	0.89
107	1	2	38.75	58.51	172.75	37.18	71.59	73.74	2.15	23.99	24.71	0.72	79.06	70.37	-8.7	23.94	223.53	199.59	50.08	56.99	6.92	6.6	7.36	0.76	327.78	337.21	9.44	13.65	18.3	4.65	17.2	12.55	-4.65	32.65	30.76	-1.89	122.3	155.99	33.68	19.46	24.41	4.95	5.8	7.15	1.35	1.13	1.1	-0.03	1.17
108	1	2	35.42	51.84	159.42	37.34	84.19	86.71	2.53	33.13	34.12	0.99	87.68	78.04	-9.65	18.42	222.2	203.78	50.87	60.56	9.69	5.27	6	0.73	297.77	326.39	28.62	11.65	14.3	2.65	14.53	11.88	-2.65	30.65	24.93	-5.72	118.3	150.18	31.88	20.9	23.7	2.8	4.47	5.15	0.68	1.03	0.96	-0.08	1.09
109	1	2	36.21	53.42	180.21	38.01	82.92	85.41	2.49	25.53	26.3	0.77	79.76	70.99	-8.77	20.35	311.94	291.6	72.42	78.31	5.88	5.58	7.23	1.65	304.88	347.86	42.98	12.13	15.25	3.13	15.17	12.04	-3.13	31.13	22.53	-8.6	119.25	130.1	10.85	21.97	23.94	1.97	4.78	5.63	0.84	1.06	0.94	-0.11	1.11
110	1	2	32.73	46.46	166.73	38.02	71.77	73.93	2.15	25.82	26.59	0.77	94.71	84.3	-10.42	24.12	320.19	296.07	75.01	82.59	7.58	4.19	5.91	1.71	273.57	317.94	44.37	10.04	11.08	1.04	12.38	11.35	-1.04	29.04	20.16	-8.87	115.08	135.24	20.17	22.08	23.92	1.85	3.39	3.54	0.15	0.95	0.84	-0.12	1.02
111	1	2	33.25	47.5	167.25	38.23	80.14	82.55	2.4	28.65	29.51	0.86	100.48	89.42	-11.05	17.34	370.02	352.68	56.11	68.69	12.59	4.4	6.19	1.79	278.27	286.64	8.37	10.35	11.7	1.35	12.8	11.45	-1.35	29.35	27.68	-1.67	115.7	137.41	21.71	19.38	22.22	2.85	3.6	3.85	0.25	0.97	0.94	-0.03	1.03
112	1	2	40.25	61.49	174.25	38.78	87.35	88.22	0.87	28.77	29.06	0.29	91.29	81.25	-10.04	19.4	390.49	371.09	61.18	68.56	7.38	7.2	9.68	2.48	341.22	365.76	24.54	14.55	20.1	5.55	18.4	12.85	-5.55	33.55	28.64	-4.91	124.1	152.98	28.89	20.59	21.31	0.72	6.4	8.05	1.65	1.18	1.11	-0.07	1.2
113	1	2	40.02	61.03	174.02	39.04	98.32	99.3	0.98	32.47	32.79	0.32	85.67	76.25	-9.42	8.18	27.88	19.7	70.26	76.6	6.33	7.11	10.48	3.38	339.14	391.95	52.82	14.41	19.82	5.41	18.21	12.8	-5.41	33.41	22.85	-10.56	123.82	148.95	25.13	22.71	22.7	-0.01	6.31	7.91	1.6	1.17	1.03	-0.14	1.2
114	1	2	38.28	57.56	172.28	39.13	67.99	70.03	2.04	22.91	23.59	0.69	78.68	70.02	-8.65	8.61	253.69	245.08	66.13	76.48	10.35	6.41	6.65	0.24	323.54	324.56	1.02	13.37	17.74	4.37	16.83	12.46	-4.37	32.37	32.16	-0.2	121.74	140.66	18.92	18.83	20.14	1.32	5.61	6.87	1.26	1.12	1.11	-0.01	1.15
115	1	2	39.46	59.91	173.46	39.56	72.67	74.85	2.18	24.15	24.88	0.72	104.39	92.9	-11.48	0.39	243.81	243.42	59.06	70.1	11.04	6.88	7.62	0.74	334.11	401.17	67.06	14.07	19.15	5.07	17.77	12.69	-5.07	33.07	19.66	-13.41	123.15	147.3	24.15	23.78	23.59	-0.19	6.08	7.57	1.49	1.15	0.98	-0.17	1.18
116	1	2	44.15	69.31	178.15	40.22	66.66	68.66	2	21	21.63	0.63	83.36	74.19	-9.17	9.1	22.01	12.91	59.26	67.8	8.54	8.76	9.59	0.83	376.38	367.5	-8.88	16.89	24.78	7.89	21.52	13.63	-7.89	35.89	37.67	1.78	128.78	155.85	27.07	18.08	18.69	0.61	7.96	10.39	2.43	1.29	1.31	0.02	1.3
117	1	2	37.52	56.04	171.52	40.53	80.95	83.37	2.43	27.51	28.34	0.83	72.61	64.62	-7.99	2.35	119.93	117.57	45.91	59.58	13.67	6.11	6.37	0.26	316.68	343.63	26.96	12.91	16.82	3.91	16.22	12.3	-3.91	31.91	26.52	-5.39	120.82	139.45	18.62	20.77	21.59	0.81	5.31	6.41	1.1	1.1	1.02	-0.07	1.14
118	1	2	38.94	58.89	172.94	40.75	83.58	86.08	2.51	27.94	28.78	0.84	88.4	78.68	-9.72	11.76	28.76	17.01	50.49	64.16	13.67	6.68	6.8	0.12	329.5	359.84	30.33	13.77	18.53	4.77	17.36	12.59	-4.77	32.77	26.7	-6.07	122.53	125.8	3.26	21.02	23.3	2.27	5.88	7.27	1.39	1.14	1.06	-0.08	1.17
119	1	2	45.26	71.53	179.26	40.84	76.46	74.17	-2.29	23.79	23.08	-0.71	83.87	74.64	-9.23	16.12	22.56	6.44	67.24	75.78	8.54	9.21	9.46	0.25	386.38	425.31	38.93	17.56	26.12	8.56	22.41	13.85	-8.56	36.56	28.77	-7.79	130.12	149.22	19.11	21.67	24.9	3.23	8.41	11.06	2.65	1.33	1.23	-0.1	1.32
120	1	2	34.32	49.64	158.32	40.92	78.55	80.91	2.36	31.34	32.28	0.94	83.83	74.61	-9.22	10.13	285.72	275.58	53.68	63.76	10.08	4.83	5.85	1.02	287.9	328.53	40.63	10.99	12.99	1.99	13.66	11.66	-1.99	29.99	21.87	-8.13	116.99	142.84	25.86	21.8	22.85	1.05	4.03	4.49	0.46	1	0.89	-0.11	1.06
121	1	2	41.19	63.38	175.19	41.35	79.55	81.94	2.39	25.92	26.7	0.78	85.42	76.03	-9.4	7.74	407.89	400.15	57.63	66.55	8.93	7.58	9.42	1.84	349.72	387.15	37.42	15.11	21.23	6.11	19.15	13.04	-6.11	34.11	26.63	-7.48	125.23	145.05	19.82	21.56	23.91	2.36	6.78	8.61	1.84	1.21	1.11	-0.1	1.22
122	1	2	36.72	54.44	170.72	41.99	61.35	63.19	1.84	21.05	21.68	0.63	78.84	70.17	-8.67	14.22	13.87	-0.35	67.11	80.4	13.29	5.79	8.28	2.49	309.46	333.17	23.71	12.43	15.86	3.43	15.57	12.14	-3.43	31.43	26.69	-4.74	119.86	143.1	23.24	20.53	21.31	0.79	4.99	5.93	0.94	1.07	1.01	-0.06	1.12
123	1	2	41.71	64.41	175.71	42.2	82.68	85.16	2.48	26.78	27.59	0.8	100.42	89.37	-11.05	13.07	454.4	441.33	56	67.99	11.99	7.78	10.26	2.48	354.35	348.77	-5.58	15.42	21.85	6.42	19.56	13.14	-6.42	34.42	35.54	1.12	125.85	148.67	22.82	18.33	20.38	2.05	6.98	8.92	1.94	1.22	1.23	0.01	1.24
124	1	2	35.26	51.52	159.26	42.24	82.34	84.81	2.47	32.46	33.44	0.97	96.19	85.61	-10.58	13.37	14.01	0.64	35.41	45.94	10.53	5.2	6.15	0.94	296.33	320.55	24.23	11.56	14.11	2.56	14.41	11.85	-2.56	30.56	25.71	-4.85	118.11	134.46	16.35	20.57	22.6	2.03	4.4	5.06	0.65	1.03	0.96	-0.07	1.08
125	1	2	32.1	45.2	166.1	42.4	80.52	82.94	2.42	29.19	30.06	0.88	98.33	87.51	-10.82	15.72	25.76	10.04	61.96	72.1	10.14	3.94	4.28	0.34	267.91	276.17	8.26	9.66	10.32	0.66	11.88	11.22	-0.66	28.66	27.01	-1.65	114.32	125.62	11.3	19.37	21.5	2.13	3.14	3.16	0.02	0.93	0.91	-0.03	1.01
126	1	2	41.38	63.76	175.38	42.55	87.14	88.01	0.87	28.33	28.61	0.28	86.97	77.4	-9.57	11.37	292.59	281.22	67.74	74.5	6.75	7.65	8.07	0.42	351.42	386.65	35.23	15.23	21.46	6.23	19.3	13.08	-6.23	34.23	27.18	-7.05	125.46	139.81	14.36	21.39	24.09	2.7	6.85	8.73	1.88	1.21	1.12	-0.09	1.23
127	1	2	33.09	47.18	167.09	42.56	77.75	80.08	2.33	27.85	28.68	0.84	74.92	66.68	-8.24	11.28	16.46	5.18	72.67	81.46	8.79	4.34	6.04	1.7	276.82	289.7	12.88	10.25	11.51	1.25	12.67	11.42	-1.25	29.25	26.68	-2.58	115.51	148.33	32.82	19.72	19.75	0.04	3.54	3.75	0.22	0.96	0.93	-0.04	1.03
128	1	2	38.67	58.34	172.67	42.65	72.02	74.18	2.16	24.16	24.88	0.72	97.29	86.59	-10.7	13.78	18.5	4.72	60.71	71.82	11.12	6.57	6.59	0.02	327.03	357.41	30.38	13.6	18.2	4.6	17.14	12.53	-4.6	32.6	26.53	-6.08	122.2	146.54	24.34	21.03	21.36	0.33	5.77	7.1	1.33	1.13	1.05	-0.08	1.16
129	1	2	38.73	58.46	172.73	42.71	71.79	73.95	2.15	24.06	24.78	0.72	98.56	87.72	-10.84	16.31	25.04	8.73	56.96	64.78	7.83	6.59	6.48	-0.11	327.56	365.38	37.82	13.64	18.27	4.64	17.18	12.55	-4.64	32.64	25.07	-7.56	122.27	139.21	16.93	21.59	22.16	0.57	5.79	7.14	1.35	1.13	1.03	-0.1	1.17
130	1	2	34.42	49.84	168.42	42.79	88.99	89.88	0.89	31.37	31.69	0.31	89.57	79.72	-9.85	13.63	18.41	4.78	65.8	80.61	14.82	4.87	7.46	2.59	288.76	315.41	26.65	11.05	13.1	2.05	13.73	11.68	-2.05	30.05	24.72	-5.33	117.1	134.63	17.53	20.75	23.13	2.39	4.07	4.55	0.48	1	0.93	-0.07	1.06
131	1	2	33.8	48.59	167.8	43.01	80.66	83.08	2.42	28.65	29.51	0.86	100.23	89.2	-11.02	10.9	299.3	288.4	49.01	58.57	9.56	4.62	4.65	0.03	283.17	317.56	34.4	10.68	12.36	1.68	13.24	11.56	-1.68	29.68	22.8	-6.88	116.36	139.7	23.35	21.33	24.87	3.54	3.82	4.18	0.36	0.98	0.89	-0.09	1.05
132	1	2	29.17	39.34	163.17	43.11	65.69	67.67	1.97	24.67	25.41	0.74	83.49	74.31	-9.18	15.01	20.97	5.96	57.9	68.19	10.29	2.77	3.43	0.66	241.53	282.43	40.9	7.9	6.8	-1.1	9.54	10.63	1.1	26.9	18.72	-8.18	110.8	136.86	26.05	21.82	21.35	-0.47	1.97	1.4	-0.57	0.85	0.74	-0.11	0.94
133	1	2	45.96	72.93	179.96	43.44	79.12	81.5	2.37	24.43	25.16	0.73	95.48	84.98	-10.5	13.97	351.6	337.63	54.62	63.82	9.2	9.49	9.92	0.43	392.68	446.56	53.87	17.98	26.96	8.98	22.97	13.99	-8.98	36.98	26.2	-10.77	130.96	154.35	23.39	22.79	22.77	-0.02	8.69	11.48	2.79	1.35	1.21	-0.14	1.34
134	1	2	33.17	47.34	167.17	43.89	67.49	69.52	2.02	24.15	24.88	0.72	84.81	75.48	-9.33	14.37	296.73	282.36	54.67	64.71	10.04	4.37	4.67	0.31	277.51	302.82	25.32	10.3	11.6	1.3	12.73	11.43	-1.3	29.3	24.24	-5.06	115.6	139.57	23.97	20.65	21.31	0.66	3.57	3.8	0.23	0.97	0.9	-0.07	1.03
135	1	2	36.43	53.86	170.43	43.94	86.05	88.63	2.58	29.62	30.51	0.89	80.61	71.75	-8.87	16.27	125.76	109.49	51.31	60.85	9.54	5.67	4.5	-1.18	306.88	318.91	12.03	12.26	15.52	3.26	15.34	12.09	-3.26	31.26	28.85	-2.41	119.52	145.91	26.39	19.65	19.46	-0.19	4.87	5.76	0.89	1.06	1.03	-0.04	1.11
136	1	2	34.83	50.66	168.83	44.32	74.96	77.21	2.25	26.3	27.09	0.79	90.05	80.14	-9.91	15.48	23.82	8.34	52.98	60.64	7.65	5.03	6.87	1.84	292.46	337.95	45.49	11.3	13.59	2.3	14.06	11.77	-2.3	30.3	21.2	-9.1	117.59	131.46	13.86	22.16	23.04	0.88	4.23	4.8	0.57	1.01	0.9	-0.12	1.07
137	1	2	50.18	81.35	184.18	44.71	85.67	88.24	2.57	25.25	26.01	0.76	93.88	83.55	-10.33	15.97	28.6	12.63	66.33	76.12	9.79	11.17	10.03	-1.14	430.59	476.97	46.38	20.51	32.01	11.51	26.34	14.84	-11.51	39.51	30.23	-9.28	136.01	149.74	13.73	22.23	25.03	2.8	10.37	14.01	3.64	1.48	1.35	-0.12	1.44
138	1	2	42.26	65.52	176.26	45.27	66.84	68.85	2.01	21.51	22.16	0.65	96.16	85.59	-10.58	13.14	334.64	321.5	58.77	68.17	9.4	8	8.83	0.82	359.34	363.69	4.35	15.76	22.51	6.76	20.01	13.25	-6.76	34.76	33.89	-0.87	126.51	139.6	13.09	19.08	20.12	1.05	7.2	9.26	2.05	1.24	1.22	-0.02	1.25
139	1	2	40.4	61.81	174.4	45.85	75.6	73.33	-2.27	24.86	24.11	-0.75	92.11	81.98	-10.13	11.22	24.92	13.7	50.34	58.79	8.45	7.26	7.35	0.09	342.64	367.44	24.8	14.64	20.29	5.64	18.52	12.88	-5.64	33.64	28.68	-4.96	124.29	155.47	31.19	20.61	23.42	2.81	6.46	8.14	1.68	1.18	1.12	-0.07	1.21
140	1	2	42.66	66.32	176.66	45.95	86.55	89.14	2.6	27.73	28.56	0.83	99.68	88.71	-10.96	12.94	295.84	282.9	88.44	95.87	7.43	8.16	6.9	-1.27	362.95	398.08	35.13	16	22.99	7	20.33	13.33	-7	35	27.97	-7.03	126.99	153.48	26.49	21.39	24.08	2.7	7.36	9.5	2.13	1.25	1.16	-0.09	1.26
141	1	2	36.94	54.88	180.94	46.19	87.25	88.12	0.87	26.65	26.92	0.27	83.85	74.63	-9.22	12.88	283.51	270.63	64.55	72.52	7.97	5.88	6.52	0.64	311.45	377.19	65.74	12.56	16.13	3.56	15.75	12.19	-3.56	31.56	18.42	-13.15	120.13	132.72	12.59	23.68	25.38	1.7	5.08	6.06	0.99	1.08	0.91	-0.17	1.12
142	1	2	38.71	58.42	172.71	47.2	49.45	48.46	-0.99	16.58	16.25	-0.33	82.12	73.09	-9.03	16.38	286.37	269.99	55.96	67.72	11.76	6.58	9.17	2.58	327.39	366.08	38.69	13.63	18.25	4.63	17.17	12.54	-4.63	32.63	24.89	-7.74	122.25	140.22	17.96	21.65	24.93	3.27	5.78	7.13	1.34	1.13	1.03	-0.1	1.17
143	1	2	34.75	50.5	158.75	47.21	95.66	96.62	0.96	37.96	38.34	0.38	69.24	61.63	-7.62	13.29	271.67	258.38	59.72	67.55	7.82	5	7.35	2.35	291.77	324.35	32.58	11.25	13.5	2.25	14	11.75	-2.25	30.25	23.74	-6.52	117.5	150.69	33.18	21.19	22.34	1.15	4.2	4.75	0.55	1.01	0.93	-0.09	1.07
144	1	2	29.89	40.79	163.89	47.28	95.76	96.72	0.96	35.65	36.01	0.36	84.06	74.81	-9.25	11.17	118.38	107.21	67.43	77.32	9.89	3.06	3.36	0.3	248.05	267.59	19.54	8.34	7.67	-0.66	10.12	10.78	0.66	27.34	23.43	-3.91	111.67	120.17	8.5	20.22	21.85	1.63	2.26	1.84	-0.42	0.87	0.81	-0.05	0.95
145	1	2	42.33	65.67	176.33	48.72	90.09	90.99	0.9	28.97	29.26	0.29	110.3	98.17	-12.13	15.79	128.08	112.29	60.36	69.73	9.37	8.03	8.85	0.82	360	371.21	11.21	15.8	22.6	6.8	20.07	13.27	-6.8	34.8	32.56	-2.24	126.6	150.47	23.87	19.59	22.59	3	7.23	9.3	2.07	1.24	1.21	-0.03	1.25
146	1	2	34.56	50.11	158.56	49.73	81.59	84.04	2.45	32.45	33.43	0.97	80.28	71.45	-8.83	15.77	29.81	14.04	60.34	71.81	11.47	4.92	5.28	0.35	290	332.73	42.73	11.13	13.27	2.13	13.84	11.71	-2.13	30.13	21.59	-8.55	117.27	142.38	25.11	21.95	25.29	3.34	4.12	4.63	0.51	1.01	0.89	-0.11	1.07
147	1	2	29.47	39.94	163.47	50.28	67.04	69.06	2.01	25.09	25.84	0.75	87.33	77.72	-9.61	22.97	19.73	-3.24	57.27	66.26	8.99	2.89	3.83	0.94	244.24	266.82	22.59	8.08	7.16	-0.92	9.78	10.69	0.92	27.08	22.56	-4.52	111.16	136.38	25.21	20.44	22.85	2.4	2.09	1.58	-0.51	0.85	0.79	-0.06	0.94
148	1	2	39.82	60.64	173.82	50.78	78.14	80.49	2.34	25.86	26.64	0.78	79.87	71.08	-8.79	13.39	339.64	326.25	62.45	70.04	7.6	7.03	8.7	1.68	337.39	366.95	29.55	14.29	19.59	5.29	18.06	12.76	-5.29	33.29	27.38	-5.91	123.59	141.04	17.46	20.97	23.91	2.94	6.23	7.79	1.56	1.16	1.09	-0.08	1.19
149	1	2	39.92	60.84	173.92	51.21	68.19	70.24	2.05	22.54	23.22	0.68	94.57	84.16	-10.4	16.29	331.27	314.99	55.08	63.43	8.35	7.07	9.06	2	338.29	390.36	52.06	14.35	19.71	5.35	18.14	12.78	-5.35	33.35	22.94	-10.41	123.71	140.8	17.1	22.65	23.6	0.95	6.27	7.85	1.58	1.17	1.03	-0.14	1.19
150	1	2	38.14	57.28	172.14	51.53	60.23	57.22	-3.01	20.32	19.31	-1.02	97.5	86.78	-10.73	13.96	364.32	350.36	83.98	94.21	10.23	6.36	6.87	0.52	322.27	360.41	38.14	13.28	17.57	4.28	16.71	12.43	-4.28	32.28	24.66	-7.63	121.57	141.01	19.44	21.61	25.64	4.03	5.56	6.78	1.23	1.11	1.01	-0.1	1.15
151	1	2	38.02	57.04	182.02	51.53	69.3	71.38	2.08	20.92	21.54	0.63	93.17	82.92	-10.25	23.93	20.71	-3.22	77.77	89.15	11.37	6.31	5.29	-1.02	321.17	338.49	17.31	13.21	17.42	4.21	16.62	12.4	-4.21	32.21	28.75	-3.46	121.42	153.63	32.21	20.05	18.62	-1.43	5.51	6.71	1.2	1.11	1.06	-0.05	1.15
152	1	2	32.76	46.52	166.76	52.15	73.33	75.53	2.2	26.37	27.16	0.79	96.77	86.13	-10.64	20.96	20.62	-0.34	60.73	72.08	11.35	4.2	2.51	-1.7	273.84	321.58	47.74	10.06	11.11	1.06	12.41	11.35	-1.06	29.06	19.51	-9.55	115.11	140.09	24.98	22.33	23.33	1	3.4	3.56	0.15	0.95	0.83	-0.12	1.02
153	1	2	39.62	60.23	173.62	52.21	80.19	82.59	2.41	26.6	27.4	0.8	92.16	82.02	-10.14	19.61	20.34	0.74	58.6	68.38	9.77	6.95	9.45	2.5	335.54	371.81	36.27	14.17	19.34	5.17	17.89	12.72	-5.17	33.17	25.92	-7.25	123.34	149.11	25.77	21.47	22.79	1.32	6.15	7.67	1.52	1.16	1.06	-0.1	1.19
154	1	2	38.63	58.25	172.63	52.49	64.51	66.44	1.94	21.65	22.3	0.65	81.14	72.21	-8.93	25.99	27.75	1.76	67.23	74.49	7.26	6.55	9.92	3.37	326.64	364.72	38.08	13.58	18.15	4.58	17.1	12.53	-4.58	32.58	24.96	-7.62	122.15	148.93	26.78	21.61	23.66	2.05	5.75	7.08	1.33	1.13	1.03	-0.1	1.16
155	1	2	41.38	63.75	175.38	53.07	85.12	87.68	2.55	27.68	28.51	0.83	85.27	75.89	-9.38	17.96	17.87	-0.09	51.68	65.97	14.28	7.65	7.12	-0.53	351.38	358.78	7.41	15.23	21.45	6.23	19.3	13.08	-6.23	34.23	32.74	-1.48	125.45	143.98	18.53	19.31	19.27	-0.03	6.85	8.73	1.88	1.21	1.19	-0.02	1.23
156	1	2	22.15	25.31	156.15	54.48	87.49	88.37	0.87	35.88	36.24	0.36	85.21	75.84	-9.37	21.68	23.81	2.13	46.23	55.46	9.23	-0.04	0.44	0.48	178.37	212.37	33.99	3.69	-1.62	-5.31	3.92	9.23	5.31	22.69	15.89	-6.8	102.38	141.7	39.32	21.3	24.01	2.71	-0.84	-2.81	-1.97	0.63	0.54	-0.09	0.77
157	1	2	38.32	57.64	182.32	55.7	64.81	66.76	1.94	19.5	20.08	0.58	96.28	85.69	-10.59	23.23	29.91	6.68	85.9	94.72	8.82	6.43	6.34	-0.09	323.87	346.73	22.86	13.39	17.78	4.39	16.86	12.46	-4.39	32.39	27.82	-4.57	121.78	154.96	33.18	20.46	24.42	3.95	5.63	6.89	1.26	1.12	1.06	-0.06	1.16
158	1	2	43.34	67.67	177.34	57.7	79.79	82.18	2.39	25.37	26.13	0.76	86.77	77.22	-9.54	17.7	23.39	5.69	67.24	76.2	8.96	8.43	7.92	-0.51	369.02	428.27	59.25	16.4	23.8	7.4	20.87	13.47	-7.4	35.4	23.55	-11.85	127.8	145.37	17.57	23.19	24.23	1.03	7.63	9.9	2.27	1.27	1.12	-0.15	1.28
159	1	2	27.39	35.77	161.39	61.24	73.96	76.18	2.22	28.4	29.25	0.85	89.94	80.05	-9.89	24.32	29.99	6.67	33.28	44.14	10.86	2.05	1.73	-0.32	225.48	226.95	1.46	6.83	4.66	-2.17	8.11	10.28	2.17	25.83	25.54	-0.29	108.66	135.06	26.39	18.86	20.75	1.89	1.25	0.33	-0.92	0.79	0.78	-0.01	0.89
160	1	2	36.23	53.45	160.23	62.57	70.05	72.15	2.1	27.29	28.1	0.82	91.16	81.13	-10.03	20.73	29.04	10.31	53.32	61.47	8.16	5.59	6.9	1.31	305.05	352.88	47.83	12.14	15.27	3.14	15.18	12.05	-3.14	31.14	21.57	-9.57	119.27	149.58	30.3	22.34	25.16	2.82	4.79	5.64	0.85	1.06	0.93	-0.12	1.11
161	1	2	42.77	66.54	186.77	66.04	60.74	57.7	-3.04	17.41	16.54	-0.87	87.77	78.11	-9.65	16.56	29.59	56.03	56.12	66.38	10.26	8.21	10.78	2.57	363.93	385.78	21.85	16.06	23.12	7.06	20.42	13.35	-7.06	35.06	30.69	-4.37	127.12	130.78	3.66	20.39	22.1	1.71	7.41	9.56	2.15	1.25	1.19	-0.06	1.26
162	1	2	44.44	69.88	178.44	66.91	68.51	70.57	2.06	21.52	22.16	0.65	91.72	81.63	-10.09	18.08	74.37	56.29	67.97	73.72	5.75	8.88	9.61	0.73	378.97	390.78	11.81	17.06	25.13	8.06	21.75	13.69	-8.06	36.06	33.7	-2.36	129.13	155.55	26.42	19.64	20.21	0.57	8.08	10.56	2.49	1.3	1.27	-0.03	1.3
163	1	2	37.19	55.39	181.19	69.31	69.88	71.98	2.1	21.29	21.92	0.64	85.11	75.75	-9.36	16.85	76.7	59.85	65.83	75.51	9.68	5.98	7.72	1.74	313.74	381.14	67.4	12.72	16.43	3.72	15.95	12.24	-3.72	31.72	18.24	-13.48	120.43	144.39	23.96	23.81	26.21	2.41	5.18	6.22	1.04	1.09	0.91	-0.17	1.13
164	1	2	36.73	54.45	180.73	73.02	83.24	85.74	2.5	25.49	26.25	0.76	74.54	66.34	-8.2	21.57	80.17	58.6	61.99	72.1	10.11	5.79	7.44	1.65	309.53	336.84	27.31	12.44	15.87	3.44	15.58	12.15	-3.44	31.44	25.97	-5.46	119.87	135.51	15.64	20.8	24.77	3.97	4.99	5.94	0.95	1.07	1	-0.07	1.12
165	1	2	45.27	71.55	179.27	77.46	86.69	89.29	2.6	26.97	27.78	0.81	96.54	85.92	-10.62	20.43	301.56	281.13	44.17	53.44	9.27	9.21	9.02	-0.19	386.45	427.5	41.05	17.56	26.13	8.56	22.42	13.85	-8.56	36.56	28.35	-8.21	130.13	157.1	26.97	21.83	25.64	3.81	8.41	11.06	2.65	1.33	1.22	-0.11	1.32
166	1	2	35.79	52.57	169.79	79.39	86.54	89.13	2.6	30.02	30.92	0.9	79.5	70.76	-8.75	22.64	308.88	286.24	50.88	61.87	10.99	5.41	5.79	0.38	301.08	340.8	39.71	11.87	14.74	2.87	14.83	11.96	-2.87	30.87	22.93	-7.94	118.74	138.04	19.29	21.73	26.75	5.02	4.61	5.37	0.76	1.04	0.94	-0.1	1.09
167	1	2	32.72	46.43	156.72	81.65	78.72	81.08	2.36	32.05	33.01	0.96	90.28	80.35	-9.93	17.16	318.68	301.53	61.63	70.82	9.2	4.19	6.86	2.68	273.44	298.63	25.19	10.03	11.06	1.03	12.37	11.34	-1.03	29.03	23.99	-5.04	115.06	152.27	37.21	20.64	24.1	3.47	3.39	3.53	0.14	0.95	0.88	-0.07	1.02
168	1	2	40.54	62.07	184.54	83.89	53.1	48.85	-4.25	15.59	14.35	-1.25	82.8	73.69	-9.11	25.93	339.71	313.78	55.94	65.73	9.79	7.31	7.96	0.64	343.83	409.47	65.64	14.72	20.44	5.72	18.63	12.91	-5.72	33.72	20.59	-13.13	124.44	145.95	21.5	23.67	28.03	4.36	6.51	8.22	1.71	1.19	1.02	-0.17	1.21
169	1	2	35.95	52.9	159.95	84.38	65.35	67.31	1.96	25.54	26.31	0.77	89.22	79.41	-9.81	19.4	477.14	457.74	72.73	81.62	8.88	5.48	6.32	0.84	302.55	341.38	38.83	11.97	14.94	2.97	14.96	11.99	-2.97	30.97	23.21	-7.77	118.94	133.29	14.35	21.66	25.27	3.61	4.68	5.47	0.79	1.05	0.95	-0.1	1.1
170	2	1	35.73	47.28	173.32		69.65	78.01	8.36	23.19	25.97	2.78	86.3	78.96	-7.34	27.6	430.23	402.63	65.93	75.25	9.32	5.29	7.46	2.17	272.5	304.19	31.69	9.41	10.59	1.18	17.55	14.14	-3.41	32.65	26.95	-5.7	106.43	124.18	17.75	21.35	23.06	1.71	1.95	3.05	1.1	1.05	0.96	-0.09	1.1
171	2	1	38.08	68.08	167.9		60.36	59.76	-0.6	21.41	21.2	-0.21	77.5	70.91	-6.59	7.7	13.14	5.44	59.12	70.21	11.09	6.23	7.29	1.06	308.68	325.71	17.03	12.13	14.48	2.35	21.17	15.04	-6.13	39.93	37.61	-2.31	94.49	113.24	18.75	19.66	16.68	-2.98	0.72	0.69	-0.03	1.13	1.06	-0.06	1.22
172	2	1	36.61	77	171.46		74.82	83.8	8.98	25.45	28.5	3.05	91.2	83.45	-7.75	22.35	266.51	244.16	61.35	70.37	9.02	5.64	6.69	1.05	281.78	308.44	26.66	10.11	11.59	1.48	18.48	14.37	-4.11	43.05	38.51	-4.54	111.13	121.26	10.13	20.77	18.12	-2.65	1.73	2.44	0.71	1.09	1.02	-0.07	1.13
173	2	1	29.1	47.99	176.88		84.63	83.78	-0.85	27.05	26.78	-0.27	100.49	91.95	-8.54	12.64	20.57	7.94	43.44	53.54	10.1	2.64	6.55	3.91	271.21	312.55	41.34	9.32	10.45	1.14	17.42	14.11	-3.32	32.9	24.97	-7.92	106.44	113.88	7.44	22.46	21.14	-1.32	0.77	2.61	1.84	1.23	1.14	-0.09	1.09
174	2	1	41.99	47.98	167.83		83.88	83.05	-0.84	29.78	29.48	-0.3	99.79	91.3	-8.48	15.17	24.99	9.82	65.73	76.39	10.66	7.8	8.31	0.51	271.86	288.69	16.83	9.36	10.52	1.16	17.49	14.12	-3.36	32.89	30.63	-2.27	102.29	98.13	-4.16	19.63	18.49	-1.14	4.43	4.39	-0.04	1.08	0.94	-0.14	1.1
175	2	1	39.75	46.61	165.6		88.96	80.07	-8.9	32.44	29.2	-3.24	104.6	95.71	-8.89	3.92	6.64	2.72	63.85	72.29	8.44	6.9	5.24	-1.66	250.79	261.59	10.8	7.78	8.26	0.47	15.38	13.59	-1.78	32.41	31.54	-0.88	100.67	109.86	9.19	18.94	21.45	2.51	6.53	6.02	-0.51	1.43	1.39	-0.04	1.03
176	2	1	31.67	52.58	163.07		51.76	46.58	-5.18	19.46	17.52	-1.95	69.35	63.45	-5.89	14.45	23.4	8.95	34.08	46.13	12.05	3.67	4.62	0.95	243.45	247.4	3.95	7.23	7.47	0.23	14.65	13.41	-1.23	34.5	35.21	0.7	112.71	122.73	10.01	18.15	19.97	1.82	3.07	2.04	-1.03	1.14	1.05	-0.09	1
177	2	1	33.24	45.94	177.44		70.28	63.25	-7.03	22.32	20.09	-2.23	86.89	79.51	-7.39	7.89	11.62	3.73	46.87	58.68	11.81	4.3	4.99	0.7	292.65	335.5	42.85	10.92	12.76	1.83	19.56	14.64	-4.92	32.18	23.91	-8.27	121.78	131.74	9.95	22.64	24.2	1.57	3.06	5.02	1.96	1.33	1.27	-0.06	1.16
178	2	1	36.91	46.48	172.38		82.9	92.85	9.95	27.9	31.25	3.35	98.86	90.45	-8.4	7.9	11.52	3.62	46.58	57.54	10.96	5.76	6.9	1.14	255.51	284.67	29.16	8.14	8.76	0.63	15.85	13.71	-2.14	32.37	27.25	-5.11	113.88	128.06	14.18	21.06	22.44	1.39	4.27	5.18	0.9	0.9	0.82	-0.08	1.04
179	2	1	36.96	42	170.23		62.18	55.96	-6.22	21.46	19.31	-2.15	79.22	72.49	-6.73	20.33	90.66	70.33	49.86	58.18	8.31	5.78	6.12	0.34	251.56	274.88	23.32	7.84	8.34	0.5	15.46	13.61	-1.84	30.8	27.03	-3.77	108.46	119.16	10.7	20.38	23	2.62	4.15	4.6	0.46	1.06	0.96	-0.1	1.03
180	2	1	40.48	53.61	176.91		65.94	65.28	-0.66	21.07	20.86	-0.21	82.79	75.75	-7.04	11.79	18.86	7.07	59.54	69.3	9.76	7.19	8.06	0.87	239.42	280.85	41.43	6.93	7.04	0.1	14.24	13.31	-0.93	34.86	26.92	-7.95	100.51	98.09	-2.42	22.47	23.97	1.5	3.43	5.28	1.85	1.06	0.99	-0.07	0.99
181	2	1	35.48	46.5	159.11		56.44	63.21	6.77	22.3	24.97	2.68	73.79	67.51	-6.27	8.61	17.31	8.7	60.55	69.88	9.33	5.19	6.29	1.1	233.68	226.89	-6.79	6.5	6.42	-0.08	13.67	13.17	-0.5	32.38	35.56	3.18	102.76	121.26	18.5	16.91	22.61	5.7	5.76	3.9	-1.86	0.94	0.8	-0.14	0.97
182	2	1	37.48	39.5	172.14		54.95	61.55	6.59	18.54	20.77	2.23	72.38	66.23	-6.15	16.14	28.42	12.28	70.42	82.69	12.26	5.99	8.32	2.32	321.38	349.9	28.51	13.08	15.85	2.77	22.44	15.36	-7.08	29.92	24.96	-4.96	111.7	117.16	5.47	20.98	21.39	0.4	4.72	5.57	0.85	1.08	0.91	-0.18	1.26
183	2	1	41.71	69.38	167.98		63.21	70.8	7.59	22.4	25.09	2.69	80.2	73.38	-6.82	4.54	9.48	4.93	81.4	90.19	8.79	7.68	7.43	-0.25	371.25	388.48	17.23	16.82	21.21	4.39	27.42	16.61	-10.82	40.38	38.02	-2.36	91.06	107.89	16.83	19.68	24.36	4.68	4.71	4.7	-0.01	0.86	0.77	-0.09	1.42
184	2	1	34.95	60.79	168.36		65.15	63.85	-1.3	22.99	22.53	-0.46	82.04	75.07	-6.97	20.19	233.29	213.1	69.15	81.3	12.15	4.98	6.73	1.75	290.84	309.1	18.26	10.79	12.56	1.77	19.38	14.6	-4.79	37.37	34.78	-2.6	110.92	134.73	23.82	19.8	16.45	-3.35	3.99	4.06	0.07	1.12	1.02	-0.1	1.16
185	2	1	40.67	60.12	178.28		52.38	53.43	1.05	16.48	16.81	0.33	69.94	63.99	-5.94	20.37	162.78	142.41	59.96	71	11.05	7.27	8.81	1.54	240.41	285.54	45.13	7.01	7.14	0.14	14.34	13.34	-1.01	37.14	28.34	-8.8	102.19	116.51	14.33	22.9	25.06	2.16	4.02	6.15	2.13	1.28	1.16	-0.12	0.99
186	2	1	27.87	42.43	172.25		67.1	69.12	2.01	22.62	23.3	0.68	83.89	76.76	-7.13	10.56	18.99	8.44	49.7	63.22	13.53	2.15	2.79	0.65	212.85	241.66	28.8	4.94	4.18	-0.76	11.59	12.65	1.06	30.95	25.92	-5.03	117.1	129.4	12.29	21.02	23.84	2.83	5.88	6.76	0.88	1.35	1.26	-0.09	0.9
187	2	1	40.49	59.17	164.93		68.66	67.97	-0.69	25.24	24.99	-0.25	85.36	78.11	-7.26	14.14	23.12	8.98	54.04	64.42	10.39	7.2	8.32	1.12	219.4	228.37	8.97	5.43	4.88	-0.55	12.24	12.81	0.57	36.81	36.35	-0.46	114.59	117.02	2.43	18.73	17.43	-1.3	6.16	5.51	-0.65	1.06	0.98	-0.08	0.92
188	2	1	33.14	74.61	168.56		73.78	73.04	-0.74	25.97	25.71	-0.26	90.21	82.55	-7.67	13.2	24.29	11.09	58.13	69.66	11.54	4.26	5.91	1.65	270.99	289.8	18.82	9.3	10.43	1.13	17.4	14.1	-3.3	42.21	39.49	-2.73	107.75	120.97	13.21	19.86	18.73	-1.14	3.55	3.66	0.11	1.13	1.09	-0.04	1.09
189	2	1	40.65	62.87	169.04		69.03	71.1	2.07	24.16	24.88	0.72	85.71	78.43	-7.29	13.01	20.35	7.34	82.95	94.42	11.47	7.26	8.33	1.07	320.43	340.55	20.12	13.01	15.74	2.74	22.34	15.34	-7.01	38.1	35.08	-3.03	102.48	114.8	12.32	20.01	21.01	1	4.69	4.9	0.21	1.06	0.93	-0.13	1.26
190	2	1	31.96	59.07	167.73		69.39	77.72	8.33	24.67	27.63	2.96	86.06	78.74	-7.31	21.78	251.4	229.62	45.07	53.83	8.77	3.78	4.38	0.6	315.15	331.71	16.55	12.61	15.18	2.57	21.82	15.2	-6.61	36.77	34.57	-2.2	106.57	110.29	3.72	19.6	17.67	-1.94	6.76	6.69	-0.07	0.94	0.89	-0.05	1.24
191	2	1	25.33	43.76	170.49		68.98	68.29	-0.69	23.73	23.49	-0.24	85.67	78.39	-7.28	18.7	29.72	11.02	43.58	50.62	7.04	1.13	3.28	2.15	234.6	258.65	24.05	6.57	6.52	-0.05	13.76	13.19	-0.57	31.41	27.48	-3.93	109.65	118.22	8.57	20.47	20.55	0.08	3.78	4.29	0.51	0.74	0.65	-0.09	0.97
192	2	1	32.74	47.51	175.89		85.26	83.55	-1.71	27.56	27.01	-0.55	101.08	92.49	-8.59	10.72	19.03	8.31	49.35	57.18	7.83	4.1	5.93	1.83	262.84	301.49	38.66	8.69	9.55	0.86	16.58	13.9	-2.69	32.73	25.42	-7.31	104.98	116.49	11.51	22.15	23.07	0.92	4.72	6.35	1.64	0.82	0.73	-0.1	1.07
193	2	1	34.54	56.98	169.04		71.69	70.97	-0.72	25.09	24.84	-0.25	88.23	80.73	-7.5	16.29	26.37	10.07	56.13	68.81	12.68	4.82	4.62	-0.2	278.95	299.05	20.1	9.9	11.28	1.39	18.19	14.3	-3.9	36.04	33.02	-3.02	121.29	142.31	21.02	20.01	19.94	-0.07	2.95	3.15	0.21	0.8	0.7	-0.1	1.12
194	2	1	35.2	57.77	169.14		70.73	79.22	8.49	24.72	27.69	2.97	87.32	79.9	-7.42	5.45	9.94	4.48	68.21	82.38	14.17	5.08	4.86	-0.22	236.17	256.55	20.38	6.69	6.69	0	13.92	13.23	-0.69	36.32	33.23	-3.09	96.65	117.54	20.89	20.04	20.2	0.16	4.35	4.58	0.23	1.19	1.15	-0.04	0.98
195	2	1	36.19	49.91	164		67.62	75.74	8.11	25.14	28.16	3.02	84.38	77.21	-7.17	0.14	1.3	1.17	63.74	71.76	8.02	5.48	8.33	2.85	241.96	248.41	6.46	7.12	7.31	0.19	14.5	13.37	-1.12	33.57	33.69	0.13	110.07	117.38	7.31	18.44	17.77	-0.67	4.5	3.66	-0.84	1.02	0.99	-0.02	1
196	2	1	35.65	41.1	161.38		91.24	82.11	-9.12	35.03	31.53	-3.5	106.75	97.68	-9.07	8.52	13.32	4.8	78.29	87.21	8.92	5.26	5.87	0.61	298.9	298.26	-0.64	11.39	13.43	2.04	20.19	14.8	-5.39	30.48	32.25	1.76	109.98	122.99	13.01	17.62	21.12	3.51	5.65	4.27	-1.39	1.12	1.01	-0.11	1.19
197	2	1	41.18	46.71	177.42		80.72	90.41	9.69	25.64	28.72	3.08	96.79	88.56	-8.23	4.5	7.89	3.39	44.74	56.35	11.61	7.47	7.51	0.04	213.23	256.03	42.81	4.97	4.22	-0.75	11.62	12.66	1.03	32.45	24.19	-8.26	112.37	116.96	4.59	22.63	24.73	2.1	5.26	7.21	1.95	1.28	1.17	-0.11	0.9
198	2	1	46.78	49.55	170.52		95.07	97.92	2.85	32.7	33.68	0.98	110.38	101	-9.38	16.56	29.19	12.63	60.71	70.02	9.31	9.71	9.34	-0.37	273.38	297.48	24.11	9.48	10.69	1.21	17.64	14.16	-3.48	33.44	29.5	-3.95	95.94	108.04	12.1	20.47	23.29	2.82	1.46	1.98	0.52	1.29	1.26	-0.03	1.1
199	2	1	32.51	66.34	165.6		66.28	64.95	-1.33	24.17	23.69	-0.48	83.11	76.04	-7.06	10.99	19.37	8.38	61.5	72.66	11.16	4	6.8	2.8	272.61	283.39	10.78	9.42	10.6	1.18	17.56	14.14	-3.42	39.32	38.45	-0.87	109.72	128.28	18.57	18.94	20.73	1.79	6.43	5.92	-0.51	1.07	1.07	0	1.1
200	2	1	37.09	42.32	174.49		88.28	90.05	1.77	29	29.58	0.58	103.95	95.12	-8.84	7.54	13.97	6.43	54.91	62.79	7.89	5.84	7.45	1.61	229.39	264.27	34.87	6.18	5.96	-0.22	13.24	13.06	-0.18	30.91	24.48	-6.43	107.49	114.79	7.3	21.72	23.75	2.04	1.51	2.85	1.34	1.06	1.01	-0.05	0.96
201	2	1	34.71	61.74	163.7		57.18	58.33	1.14	21.34	21.77	0.43	74.49	68.16	-6.33	10.03	17.31	7.28	51.01	62.15	11.15	4.88	7.19	2.31	269.26	274.9	5.63	9.17	10.24	1.07	17.23	14.06	-3.17	37.71	38.03	0.32	114	119.56	5.56	18.34	18.01	-0.33	4.36	3.46	-0.91	1.02	0.99	-0.03	1.09
202	2	1	33.98	69.04	169.52		77.62	86.93	9.31	27.01	30.25	3.24	93.85	85.87	-7.98	10.99	18.66	7.67	74.87	79.72	4.85	4.59	5.63	1.04	257.37	278.78	21.41	8.28	8.97	0.69	16.04	13.76	-2.28	40.26	36.94	-3.33	112.49	135.93	23.44	20.16	15.57	-4.59	3.14	3.45	0.31	1.33	1.18	-0.16	1.05
203	2	1	30.59	36.92	164.76		81.07	90.8	9.73	29.86	33.45	3.58	97.12	88.86	-8.26	8.37	16.17	7.79	56.56	70.46	13.9	3.24	2.9	-0.34	310.21	318.74	8.52	12.24	14.65	2.4	21.32	15.08	-6.24	29.02	28.67	-0.35	102.57	110.94	8.37	18.68	20.19	1.52	4.42	3.73	-0.68	1.06	0.96	-0.1	1.22
204	2	1	27.29	57	173.11		90.73	101.62	10.89	30.28	33.91	3.63	106.27	97.24	-9.03	5.89	11.67	5.78	65.85	76.03	10.18	1.92	3.07	1.16	182.93	214.07	31.13	2.7	0.96	-1.73	8.59	11.9	3.3	36.05	30.48	-5.57	100.62	109.06	8.44	21.28	22.23	0.94	9.28	10.34	1.06	1.01	0.89	-0.12	0.8
205	2	1	34.77	64.07	166.56		71.7	80.3	8.6	25.85	28.95	3.1	88.24	80.74	-7.5	13.33	22.99	9.66	39.06	45.34	6.28	4.91	7.27	2.37	355.62	369	13.38	15.65	19.53	3.88	25.86	16.22	-9.65	38.52	37.05	-1.47	99.35	108.69	9.34	19.24	20.63	1.39	5.19	4.88	-0.31	1.01	0.94	-0.07	1.37
206	2	1	40.24	63.99	165.74		67.52	68.87	1.35	24.58	25.07	0.49	84.29	77.12	-7.16	8.96	15.98	7.02	65.94	77.19	11.26	7.1	7.3	0.2	236.09	247.25	11.16	6.68	6.68	0	13.91	13.23	-0.68	38.49	37.53	-0.96	121.51	129.38	7.88	18.98	17.92	-1.06	3.24	2.76	-0.48	0.99	0.85	-0.14	0.98
207	2	1	37.26	61.84	163.11		78.91	80.49	1.58	29.66	30.26	0.59	95.08	86.99	-8.08	7.54	13.28	5.74	49.12	58.39	9.27	5.9	7.14	1.24	233.69	237.73	4.04	6.5	6.42	-0.08	13.67	13.17	-0.5	37.74	38.43	0.68	111.21	104.12	-7.09	18.16	17.08	-1.08	0.66	-0.36	-1.03	1.05	0.99	-0.06	0.97
208	2	1	34.36	61.79	174.22		68.88	70.25	1.38	22.69	23.15	0.45	85.57	78.29	-7.27	6.91	10.88	3.97	51.09	63.41	12.33	4.74	6.15	1.4	257.33	291.48	34.15	8.28	8.96	0.69	16.03	13.76	-2.28	37.73	31.46	-6.27	108.18	121.23	13.06	21.63	24.2	2.57	4.36	5.65	1.29	0.86	0.77	-0.1	1.05
209	2	1	37.5	66.78	174.48		79.7	81.29	1.59	26.18	26.7	0.52	95.82	87.67	-8.14	13.11	21.72	8.61	41.42	53.9	12.48	6	8.7	2.7	241.03	275.88	34.85	7.05	7.21	0.16	14.4	13.35	-1.05	39.47	33.05	-6.43	101.22	106.58	5.36	21.71	20.5	-1.21	6.04	7.38	1.34	1.09	0.95	-0.14	0.99
210	2	1	36.3	69.14	171.6		58.78	58.19	-0.59	19.96	19.76	-0.2	76	69.54	-6.46	11.55	20.83	9.27	66.65	76.21	9.56	5.52	7.12	1.6	213.16	240.2	27.04	4.96	4.21	-0.75	11.62	12.65	1.04	40.3	35.67	-4.63	103.59	96.89	-6.7	20.81	21.3	0.49	7.25	8	0.74	1.29	1.18	-0.11	0.9
211	2	1	34.38	76.44	162.79		64.45	65.74	1.29	24.32	24.81	0.49	81.37	74.46	-6.92	10.14	17.34	7.2	71.36	83.05	11.69	4.75	6.41	1.66	277.93	281.1	3.17	9.82	11.17	1.36	18.09	14.27	-3.82	42.85	43.74	0.88	110.88	122.16	11.28	18.06	21.75	3.7	3.39	2.29	-1.09	1.63	1.56	-0.07	1.12
212	2	1	29.87	66.07	166.17		58.05	65.01	6.97	21.02	23.54	2.52	75.31	68.9	-6.4	19.42	89.7	70.28	52.89	62.22	9.33	2.95	3.47	0.52	335.24	347.58	12.34	14.12	17.34	3.22	23.82	15.71	-8.12	39.22	37.99	-1.23	102.97	113.53	10.56	19.12	18.23	-0.89	4.23	3.85	-0.39	1.25	1.1	-0.15	1.31
213	2	1	37.19	67.83	162.76		69.05	62.15	-6.91	26.07	23.46	-2.61	85.73	78.45	-7.29	15.53	26.06	10.53	65.81	74.3	8.49	5.88	5.67	-0.21	314.55	317.65	3.1	12.57	15.11	2.55	21.75	15.19	-6.57	39.84	40.74	0.9	102.85	114.62	11.77	18.05	18.28	0.23	5.83	4.73	-1.1	1.06	0.98	-0.08	1.24
214	2	1	42.65	52.95	172.81		72.19	73.64	1.44	24.18	24.66	0.48	88.71	81.17	-7.54	14.55	24.88	10.33	49.53	57.8	8.27	8.06	9.12	1.06	281.12	311.42	30.31	10.06	11.52	1.46	18.41	14.35	-4.06	34.63	29.25	-5.38	108.7	130.41	21.71	21.19	21.56	0.37	2.8	3.8	0.99	1	0.97	-0.03	1.13
215	2	1	37.3	84.54	163.06		72.77	81.5	8.73	27.37	30.65	3.28	89.25	81.67	-7.59	12.73	23.95	11.22	70.17	80.31	10.15	5.92	6.93	1.01	321.65	325.56	3.91	13.1	15.87	2.78	22.46	15.37	-7.1	45.69	46.4	0.71	114.83	123.16	8.33	18.14	20.71	2.56	3.3	2.26	-1.04	1.19	1.13	-0.07	1.26
216	2	1	33.49	45.2	180.35		69.43	70.82	1.39	21.35	21.77	0.43	86.1	78.78	-7.32	13.99	23.01	9.02	52	63.29	11.29	4.39	3.45	-0.95	268.66	319.41	50.75	9.12	10.18	1.05	17.17	14.04	-3.12	31.92	21.82	-10.1	107.62	115.12	7.51	23.55	22.31	-1.24	6.31	8.88	2.57	1.25	1.14	-0.1	1.09
217	2	1	32.55	60.91	165.68		93.35	95.21	1.87	34.01	34.69	0.68	108.75	99.51	-9.24	7.67	13.59	5.91	66.39	74.02	7.62	4.02	5.85	1.83	293.72	304.73	11.01	11	12.87	1.87	19.67	14.67	-5	37.42	36.49	-0.92	115.89	124.31	8.42	18.96	21.79	2.83	2.77	2.28	-0.49	1.08	0.98	-0.1	1.17
218	2	1	36.32	51.94	176.05		55.95	62.66	6.71	18.05	20.22	2.17	73.32	67.09	-6.23	25.32	280	254.69	56.53	66.4	9.87	5.53	7	1.47	261.23	300.33	39.1	8.57	9.38	0.81	16.42	13.86	-2.57	34.28	26.87	-7.41	108.08	118.72	10.64	22.2	24.51	2.31	4.93	6.6	1.67	1.16	1.03	-0.13	1.06
219	2	1	30.64	54.72	169.95		65.5	66.81	1.31	22.68	23.13	0.45	82.37	75.37	-7	6.96	14.52	7.56	50.51	62.88	12.36	3.26	5.36	2.11	229.72	252.3	22.57	6.2	5.99	-0.21	13.27	13.07	-0.2	35.25	31.66	-3.59	105.43	116.59	11.16	20.3	24.42	4.12	5.7	6.09	0.4	1.29	1.14	-0.15	0.96
220	2	1	31.82	64.5	175.31		48.01	43.21	-4.8	15.62	14.06	-1.56	65.8	60.21	-5.59	13.37	22.77	9.4	62.18	74.98	12.81	3.73	5.72	2	208.87	245.96	37.09	4.64	3.75	-0.89	11.19	12.55	1.36	38.68	31.73	-6.94	107.55	114.01	6.46	21.97	20.83	-1.14	3.02	4.53	1.51	1.24	1.18	-0.06	0.89
221	2	1	44.64	55.12	168.34		86.25	87.98	1.73	30.44	31.05	0.61	102.03	93.36	-8.67	8.74	15.26	6.52	42.98	52.73	9.75	8.86	10.49	1.63	331.35	349.56	18.2	13.83	16.92	3.09	23.44	15.61	-7.83	35.39	32.81	-2.59	113.44	124.83	11.39	19.79	21.07	1.28	6.59	6.65	0.06	1	0.9	-0.1	1.29
222	2	1	34.85	40.23	171.83		60.34	61.55	1.21	20.44	20.85	0.41	77.48	70.9	-6.59	4.55	8.85	4.3	48.51	56.24	7.73	4.94	2.86	-2.08	273.68	301.35	27.67	9.5	10.72	1.22	17.67	14.17	-3.5	30.18	25.41	-4.77	104.91	113.6	8.69	20.89	22.23	1.34	3.78	4.57	0.79	1.2	1.09	-0.11	1.1
223	2	1	40.45	48.66	166.86		66.29	64.97	-1.33	23.81	23.33	-0.48	83.12	76.05	-7.07	19.33	28.65	9.32	69.33	77.55	8.22	7.18	7.71	0.53	286.01	300.22	14.21	10.43	12.04	1.62	18.9	14.48	-4.43	33.13	31.47	-1.66	106.66	109.15	2.49	19.33	19.57	0.24	6.71	6.47	-0.25	1.27	1.14	-0.13	1.14
224	2	1	28.67	57.79	166.82		79.7	89.26	9.56	28.64	32.08	3.44	95.82	87.67	-8.14	17.05	28.71	11.66	77.63	87.78	10.15	2.47	4.64	2.17	303.36	317.45	14.09	11.73	13.91	2.18	20.64	14.91	-5.73	36.33	34.69	-1.64	122.72	136.06	13.34	19.32	19.22	-0.1	3.48	3.23	-0.25	1	0.9	-0.1	1.2
225	2	1	31.04	58.94	158.61		76.93	78.47	1.54	30.58	31.19	0.61	93.2	85.28	-7.92	15.87	26.21	10.34	78.07	84.03	5.96	3.42	2.21	-1.2	234.83	226.68	-8.14	6.59	6.54	-0.05	13.78	13.2	-0.59	36.73	40.22	3.49	99.54	116.91	17.38	16.75	19.67	2.92	4.38	2.41	-1.96	1.19	1.15	-0.04	0.97
226	2	1	45.82	56.49	160.62		80.81	72.73	-8.08	31.32	28.19	-3.13	96.87	88.64	-8.23	13.21	21.83	8.61	48.45	57.05	8.6	9.33	12.76	3.43	254.39	251.7	-2.69	8.05	8.64	0.59	15.74	13.68	-2.05	35.87	38.11	2.24	114.12	128.09	13.97	17.38	21.37	3.99	7.01	5.46	-1.55	1.07	0.9	-0.17	1.04
227	2	1	39.51	49.07	172.38		78.16	70.34	-7.82	26.3	23.67	-2.63	94.36	86.34	-8.02	12.98	21.01	8.03	66.4	74.92	8.52	6.81	6.92	0.11	222.39	251.55	29.16	5.65	5.2	-0.45	12.54	12.88	0.35	33.28	28.16	-5.11	106.92	114.55	7.63	21.06	22.44	1.38	2.4	3.31	0.9	0.95	0.9	-0.05	0.93
228	2	1	40.27	60.21	168.53		59.47	60.66	1.19	20.94	21.36	0.42	76.65	70.14	-6.52	17.7	159.92	142.22	62.27	72.89	10.62	7.11	7.04	-0.06	295.56	314.3	18.74	11.14	13.07	1.93	19.86	14.71	-5.14	37.17	34.46	-2.71	119.43	129.47	10.04	19.85	25.92	6.07	4.31	4.41	0.1	1.01	0.86	-0.15	1.17
229	2	1	39.38	57.93	169.58		61.9	61.28	-0.62	21.53	21.31	-0.22	78.96	72.25	-6.71	18.47	29.4	10.93	80.68	95.06	14.38	6.75	10.87	4.12	288.48	310.05	21.57	10.61	12.31	1.7	19.15	14.54	-4.61	36.38	33.01	-3.36	98.06	104.6	6.54	20.18	21.88	1.7	0.79	1.11	0.32	0.81	0.81	0	1.15
230	2	1	34.3	47.04	175.3		79.09	80.67	1.58	25.74	26.25	0.51	95.25	87.15	-8.1	0.69	0.62	-0.06	82.34	95.66	13.32	4.72	4.58	-0.13	246.22	283.28	37.06	7.44	7.77	0.32	14.92	13.48	-1.44	32.57	25.63	-6.94	110.62	117.96	7.34	21.97	23.91	1.94	3.5	5.01	1.51	0.8	0.69	-0.1	1.01
231	2	1	36.61	45.64	175.23		75.57	68.01	-7.56	24.61	22.15	-2.46	91.9	84.09	-7.81	1.06	1.29	0.24	43.07	52.17	9.1	5.65	3.41	-2.24	350.63	387.49	36.87	15.27	18.99	3.72	25.36	16.09	-9.27	32.07	25.18	-6.89	113.19	117.12	3.93	21.95	20.75	-1.2	7.46	8.96	1.5	1.05	0.93	-0.12	1.36
232	2	1	31.78	48.43	168.25		63.57	57.21	-6.36	22.46	20.21	-2.25	80.54	73.7	-6.85	4.01	5.59	1.58	62.9	73.15	10.25	3.71	4.01	0.3	300.71	318.68	17.97	11.53	13.62	2.1	20.37	14.84	-5.53	33.05	30.52	-2.53	104.79	122.93	18.14	19.77	25.84	6.07	8.96	9.01	0.04	1.01	0.91	-0.1	1.19
233	2	1	33.24	45.05	169.5		70.21	68.81	-1.4	24.44	23.95	-0.49	86.83	79.45	-7.38	6.4	8.47	2.07	72.16	84.16	12	4.29	4.73	0.44	261.4	282.76	21.36	8.58	9.4	0.82	16.44	13.86	-2.58	31.87	28.55	-3.31	100.36	96.82	-3.54	20.16	20.02	-0.14	8.02	8.32	0.3	0.95	0.91	-0.04	1.06
234	2	1	35.85	51.15	181.87		73.75	75.96	2.21	22.3	22.97	0.67	90.18	82.52	-7.67	3.94	6.91	2.96	61.89	72.28	10.39	5.34	6.09	0.75	286.48	314.24	27.77	10.46	12.09	1.63	18.95	14.49	-4.46	34	29.21	-4.79	93.45	109.6	16.15	20.9	23.09	2.2	3.84	4.64	0.8	1.13	1	-0.13	1.14
235	2	1	31.64	54.09	166.82		77.8	79.36	1.56	27.96	28.51	0.56	94.02	86.03	-7.99	6.09	10.02	3.93	64.67	75.03	10.35	3.66	5.45	1.79	268.32	282.42	14.1	9.1	10.14	1.04	17.13	14.03	-3.1	35.03	33.39	-1.64	111.35	124.68	13.33	19.32	18.96	-0.36	3.84	3.58	-0.25	1.26	1.18	-0.08	1.08
236	2	1	36.79	48.37	171.21		73.82	72.34	-1.48	25.18	24.68	-0.5	90.25	82.58	-7.67	8.47	13.27	4.8	51.82	61.28	9.46	5.72	5.23	-0.49	281.33	307.32	26	10.07	11.54	1.47	18.43	14.36	-4.07	33.03	28.65	-4.38	106.59	111.71	5.12	20.69	20.72	0.03	4.59	5.25	0.66	1.05	0.99	-0.06	1.13
237	2	1	34.43	43.46	174		63.85	62.57	-1.28	21.09	20.67	-0.42	80.8	73.93	-6.87	8.12	13.21	5.09	54.31	65.89	11.58	4.77	5.17	0.4	224.03	257.56	33.53	5.78	5.38	-0.4	12.7	12.93	0.22	31.31	25.19	-6.12	108.79	116.87	8.08	21.56	20.91	-0.65	5.19	6.43	1.24	1.03	1.01	-0.01	0.94
238	2	1	36.28	57.74	161.7		90.41	81.37	-9.04	34.57	31.12	-3.46	105.96	96.96	-9.01	8.63	14.28	5.65	71.13	82.12	10.99	5.51	7.08	1.56	256.43	256.67	0.24	8.21	8.86	0.66	15.94	13.74	-2.21	36.31	37.87	1.56	98.63	110.63	12	17.72	20.34	2.62	1.91	0.59	-1.32	0.93	0.88	-0.05	1.05
239	2	1	38.83	48.92	168.32		77.13	86.38	9.26	27.22	30.49	3.27	93.38	85.45	-7.94	9.77	15.56	5.79	74.13	82.69	8.55	6.53	6.93	0.4	281.79	299.95	18.16	10.11	11.59	1.48	18.48	14.37	-4.11	33.22	30.65	-2.57	106.85	124.22	17.37	19.79	18.96	-0.83	3.26	3.32	0.06	1.37	1.26	-0.1	1.13
240	2	1	37.16	44.46	162.68		73.19	65.87	-7.32	27.66	24.89	-2.77	89.65	82.03	-7.62	7.83	13.73	5.9	60.7	72.74	12.04	5.86	9.31	3.44	266.8	269.67	2.88	8.98	9.98	0.99	16.98	13.99	-2.98	31.66	32.61	0.95	112.38	124.72	12.34	18.02	17.93	-0.1	4.97	3.86	-1.12	1.16	1.04	-0.13	1.08
241	2	1	29.4	55.89	172.12		80.38	72.35	-8.04	27.13	24.42	-2.71	96.47	88.27	-8.2	9.52	15.92	6.4	52.96	64.02	11.07	2.76	2.82	0.06	292.39	320.85	28.46	10.9	12.73	1.83	19.54	14.63	-4.9	35.66	30.71	-4.95	108.26	116.33	8.07	20.98	21.7	0.73	1.51	2.36	0.85	1.16	1.11	-0.06	1.16
242	2	1	31.89	48.17	170.29		80.69	90.37	9.68	27.83	31.16	3.34	96.76	88.53	-8.22	6.13	13.01	6.88	69.64	78.49	8.86	3.76	6.62	2.87	249	272.49	23.49	7.65	8.07	0.42	15.2	13.55	-1.65	32.96	29.15	-3.8	109.96	124.82	14.86	20.4	17.91	-2.49	7.27	7.74	0.47	1.06	0.96	-0.1	1.02
243	2	1	35.48	44.24	166.03		66.45	59.81	-6.65	24.11	21.7	-2.41	83.27	76.19	-7.08	11.09	18.25	7.15	64.36	77.05	12.69	5.19	5.43	0.24	177.28	189.25	11.96	2.27	0.36	-1.92	8.03	11.76	3.73	31.58	30.44	-1.15	98.6	108.3	9.7	19.07	16.4	-2.67	2.83	2.41	-0.42	0.8	0.69	-0.11	0.78
244	2	1	29.7	60.32	179.48		63.73	65.64	1.91	19.78	20.38	0.59	80.69	73.83	-6.86	10.95	18.24	7.29	59.68	72.81	13.13	2.88	1.07	-1.81	342.27	390.64	48.38	14.65	18.09	3.45	24.53	15.88	-8.65	37.21	27.66	-9.55	110.16	108.12	-2.04	23.27	23.65	0.37	4.07	6.45	2.38	1.09	1.04	-0.05	1.33
245	2	1	43.87	44.78	173.63		83.06	85.55	2.49	27.55	28.38	0.83	99	90.59	-8.42	10.3	17.76	7.47	59.37	69.72	10.34	8.55	9.24	0.7	258.98	291.53	32.55	8.4	9.14	0.74	16.2	13.8	-2.4	31.77	25.88	-5.9	114.29	129.04	14.75	21.45	25.26	3.81	3.84	5	1.17	1.12	0.97	-0.14	1.05
246	2	1	37.85	50.94	168.46		61.09	62.92	1.83	21.53	22.17	0.65	78.19	71.54	-6.65	11.51	19.05	7.54	76.45	87.42	10.97	6.14	5.47	-0.68	265.73	284.28	18.55	8.9	9.86	0.96	16.87	13.97	-2.9	33.93	31.26	-2.67	103.7	107.91	4.22	19.83	20.6	0.77	6.36	6.45	0.09	0.88	0.82	-0.06	1.08
247	2	1	39.49	59.04	163.06		57.69	59.42	1.73	21.7	22.35	0.65	74.97	68.6	-6.37	8.13	15.77	7.63	32.52	41.87	9.35	6.8	7.87	1.07	253.45	257.35	3.9	7.98	8.54	0.56	15.64	13.66	-1.98	36.76	37.48	0.72	98.39	119.69	21.3	18.14	17.53	-0.61	5.4	4.36	-1.04	1.06	0.99	-0.07	1.04
248	2	1	37.81	81.05	160.79		79.26	81.64	2.38	30.66	31.58	0.92	95.4	87.29	-8.11	9.37	17.12	7.76	69.57	79.94	10.37	6.12	6.5	0.37	349.23	346.99	-2.25	15.17	18.84	3.67	25.22	16.06	-9.17	44.47	46.6	2.13	112.55	119.83	7.29	17.43	20.33	2.9	4.47	2.96	-1.51	0.94	0.94	0	1.35
249	2	1	31.35	65.32	171.46		78.56	80.92	2.36	26.72	27.53	0.8	94.75	86.69	-8.05	11.58	19.57	7.99	62.14	72.34	10.2	3.54	3.98	0.44	257.11	283.77	26.66	8.26	8.94	0.68	16.01	13.75	-2.26	38.96	34.43	-4.54	96.89	109.2	12.31	20.77	24.71	3.95	4.12	4.84	0.71	0.95	0.87	-0.08	1.05
250	2	1	44.44	64.33	168.42		93.45	91.58	-1.87	32.95	32.29	-0.66	108.85	99.6	-9.25	10.8	18.83	8.03	44.22	53.66	9.43	8.78	10.23	1.46	300.25	318.68	18.43	11.49	13.57	2.08	20.32	14.83	-5.49	38.61	35.98	-2.64	120.67	141.81	21.14	19.82	20.23	0.41	4.13	4.21	0.08	1.03	0.95	-0.08	1.19
251	2	1	30.72	60.08	166.07		86.22	77.59	-8.62	31.26	28.14	-3.13	101.99	93.32	-8.67	12.43	20.5	8.07	45.85	57.07	11.22	3.29	5.92	2.63	300.65	312.7	12.05	11.52	13.62	2.09	20.36	14.84	-5.52	37.13	35.96	-1.17	97.17	103.14	5.97	19.08	19.44	0.36	5.03	4.61	-0.41	1.14	1.08	-0.07	1.19
252	2	1	35.56	48.62	167.48		84.89	95.07	10.19	30.26	33.9	3.63	100.74	92.17	-8.56	10.85	19.09	8.24	53.89	62.04	8.15	5.22	7.35	2.12	235.67	251.55	15.87	6.65	6.63	-0.02	13.87	13.22	-0.65	33.12	31.07	-2.05	111.35	127.57	16.22	19.52	24.8	5.27	3.63	3.51	-0.12	0.95	0.86	-0.09	0.98
253	2	1	43.22	55.2	167.96		73.57	82.4	8.83	26.08	29.21	3.13	90.02	82.37	-7.65	11.99	20.31	8.31	63.61	73.84	10.23	8.29	8.39	0.1	237.76	254.95	17.19	6.81	6.86	0.05	14.08	13.27	-0.81	35.42	33.07	-2.35	107.15	120.78	13.63	19.68	25.6	5.92	4.36	4.34	-0.02	1.02	0.94	-0.08	0.98
254	2	1	36.02	60.04	170.61		72.52	81.22	8.7	24.91	27.9	2.99	89.02	81.45	-7.57	10.42	18.75	8.33	49.59	59.25	9.66	5.41	6.26	0.85	241.14	265.51	24.37	7.06	7.22	0.16	14.41	13.35	-1.06	37.11	33.11	-4.01	110.25	120.67	10.42	20.5	19.8	-0.71	3.45	3.99	0.54	1	0.92	-0.08	0.99
255	2	1	39.42	53.74	166.34		76.81	69.13	-7.68	27.76	24.99	-2.78	93.08	85.17	-7.91	13.05	21.47	8.43	67.72	80.03	12.31	6.77	7.34	0.57	306.96	319.75	12.78	12	14.3	2.3	21	15	-6	34.91	33.57	-1.33	89.69	110.59	20.9	19.17	18.18	-0.99	7.17	6.82	-0.36	1.16	1.09	-0.07	1.21
256	2	1	47.21	53.24	177.01		72.26	65.03	-7.23	23.06	20.76	-2.31	88.77	81.22	-7.55	11.23	19.84	8.61	59.67	69.59	9.92	9.88	11	1.12	338.05	379.74	41.69	14.33	17.64	3.31	24.11	15.78	-8.33	34.73	26.73	-8	110.86	116.34	5.49	22.5	22.08	-0.42	6.04	7.91	1.87	1.3	1.3	0	1.31
257	2	1	26.58	59.96	174.24		62.48	56.23	-6.25	20.58	18.52	-2.06	79.51	72.75	-6.76	12.21	21.17	8.96	40.78	51.39	10.6	1.63	2.56	0.93	328.56	362.76	34.19	13.62	16.62	3	23.16	15.54	-7.62	37.09	30.81	-6.28	105.28	125.16	19.88	21.64	22.71	1.07	5.17	6.47	1.29	1.1	1.03	-0.07	1.28
258	2	1	26.68	65.86	169.12		55.64	56.75	1.11	19.45	19.84	0.39	73.03	66.82	-6.21	15	23.98	8.98	56.79	66.92	10.13	1.67	4.89	3.21	284.63	304.97	20.34	10.32	11.9	1.57	18.76	14.44	-4.32	39.15	36.07	-3.08	113.05	114.67	1.62	20.04	20.51	0.47	4.63	4.85	0.23	0.89	0.82	-0.06	1.14
259	2	1	27.98	57.08	181.59		80.37	90.01	9.64	24.37	27.3	2.92	96.45	88.26	-8.2	12.28	21.37	9.09	62.48	74.09	11.61	2.19	3.22	1.03	337.79	364.79	27.01	14.31	17.61	3.3	24.08	15.77	-8.31	36.08	31.46	-4.62	102.79	118.11	15.32	20.81	21.45	0.64	4.39	5.13	0.74	1.27	1.13	-0.14	1.31
260	2	1	31.19	49.67	167.63		76.72	79.02	2.3	27.3	28.12	0.82	93	85.09	-7.9	16.1	25.2	9.1	27.08	38.62	11.54	3.47	4.34	0.86	290.21	306.5	16.29	10.74	12.5	1.75	19.32	14.58	-4.74	33.49	31.34	-2.14	111.46	123.63	12.18	19.57	20.15	0.58	3.19	3.1	-0.09	1.13	1.08	-0.05	1.16
261	2	1	46.55	46.14	181.61		78.37	80.72	2.35	23.76	24.47	0.71	94.56	86.52	-8.04	12.59	21.78	9.19	46.81	58.3	11.49	9.62	10.73	1.11	296.14	350.29	54.16	11.19	13.13	1.95	19.91	14.73	-5.19	32.25	21.37	-10.88	104.17	112.61	8.44	23.94	23.98	0.04	7.07	9.9	2.83	0.73	0.62	-0.11	1.18
262	2	1	35.48	56.66	166.95		74.53	83.47	8.94	26.74	29.95	3.21	90.92	83.19	-7.73	12.68	21.99	9.3	65.85	75.99	10.14	5.19	6.17	0.97	268.98	283.44	14.46	9.15	10.21	1.06	17.2	14.05	-3.15	35.93	34.21	-1.72	106.19	126.85	20.66	19.36	18.13	-1.23	6.68	6.45	-0.23	1.28	1.18	-0.1	1.09
263	2	1	37.39	55.05	176.3		62.74	64.63	1.88	20.19	20.79	0.61	79.76	72.98	-6.78	12.37	22.12	9.75	61.08	72.05	10.97	5.95	7.43	1.47	267.2	306.97	39.76	9.02	10.02	1.01	17.02	14.01	-3.02	35.37	27.81	-7.56	102.58	113.77	11.2	22.28	22.46	0.18	3.48	5.2	1.72	0.97	0.88	-0.08	1.08
264	2	2	42.31	47.53	168.41		84.26	82.58	-1.69	29.71	29.12	-0.59	100.14	91.63	-8.51	12.49	22.4	9.9	47.55	57.73	10.18	7.92	8.92	0.99	271.46	289.85	18.39	9.33	10.48	1.14	17.45	14.11	-3.33	32.74	30.11	-2.63	101.87	118.73	16.86	19.81	21.65	1.84	4.31	4.39	0.08	0.81	0.71	-0.09	1.09
265	2	2	42.21	54.12	176.21		69.54	71.63	2.09	22.4	23.07	0.67	86.2	78.87	-7.33	14.97	25.06	10.09	42.54	53.62	11.08	7.88	7.63	-0.26	302.56	342.09	39.54	11.67	13.82	2.16	20.56	14.89	-5.67	35.04	27.53	-7.51	117.55	133.23	15.68	22.25	23.65	1.4	5.14	6.85	1.7	1.2	1.14	-0.06	1.2
266	2	2	37.44	42.8	177.51		64.52	63.23	-1.29	20.48	20.07	-0.41	81.44	74.52	-6.92	14.49	24.75	10.26	42.68	52.51	9.84	5.97	7.78	1.8	237.67	280.72	43.05	6.8	6.85	0.05	14.07	13.27	-0.8	31.08	22.76	-8.32	108.19	111.44	3.26	22.66	23.81	1.15	4.12	6.09	1.97	1.34	1.23	-0.11	0.98
267	2	2	45.39	80.79	166.01		64.7	64.05	-0.65	23.48	23.24	-0.23	81.61	74.67	-6.94	13.38	23.96	10.58	62.98	73.41	10.44	9.15	8.47	-0.68	273.74	285.63	11.89	9.51	10.72	1.22	17.67	14.17	-3.51	44.38	43.25	-1.13	116.54	121.06	4.52	19.06	16.56	-2.51	1.63	1.21	-0.42	1.07	0.94	-0.12	1.1
268	2	2	42.72	43.88	165.36		68.42	70.48	2.05	25.02	25.77	0.75	85.14	77.9	-7.24	15.78	26.62	10.84	58.7	70.87	12.17	8.09	9.36	1.28	266.19	276.34	10.15	8.94	9.91	0.97	16.92	13.98	-2.94	31.46	30.73	-0.73	105.18	111.84	6.65	18.86	19.98	1.12	5.87	5.31	-0.56	1.14	1.11	-0.03	1.08
269	2	2	41.65	70.6	163.22		68.19	66.83	-1.36	25.6	25.09	-0.51	84.92	77.7	-7.22	15.24	26.12	10.89	60.19	67.72	7.53	7.66	10.86	3.2	247.29	251.64	4.35	7.52	7.88	0.36	15.03	13.51	-1.52	40.81	41.42	0.61	106.68	113.52	6.84	18.19	17.59	-0.61	0.13	-0.87	-1	1.1	0.94	-0.16	1.01
270	2	2	38.65	57.38	169.22		67.52	75.63	8.1	23.58	26.41	2.83	84.29	77.12	-7.16	16.18	27.07	10.89	65.62	77.03	11.41	6.46	7.78	1.32	258.07	278.67	20.61	8.33	9.04	0.71	16.11	13.78	-2.33	36.18	33.04	-3.14	111.65	120.7	9.05	20.07	22.09	2.02	3.38	3.63	0.25	1.18	1.2	0.02	1.05
271	2	2	34.71	46.13	158.87		80.57	90.24	9.67	31.92	35.75	3.83	96.64	88.43	-8.21	14.55	25.7	11.15	44.85	53.83	8.98	4.88	6.44	1.56	321.21	340.86	19.65	13.07	15.83	2.76	22.42	15.36	-7.07	32.25	29.33	-2.92	103.32	113.23	9.91	19.96	19.39	-0.57	8.57	8.74	0.17	0.94	0.82	-0.12	1.26
272	2	2	32.82	56.53	166.62		77.38	79.7	2.32	27.87	28.71	0.84	93.62	85.66	-7.96	17.24	28.57	11.33	29.52	40.22	10.69	4.13	3.62	-0.51	209.48	223.03	13.55	4.69	3.82	-0.87	11.25	12.56	1.31	35.88	34.37	-1.51	101.62	111.21	9.59	19.26	19.69	0.44	6.34	6.04	-0.3	1.01	0.96	-0.05	0.89
273	2	2	39.24	54.25	166.52		66.72	60.05	-6.67	24.06	21.66	-2.41	83.53	76.43	-7.1	15.5	26.89	11.4	72.15	84.21	12.06	6.7	8.28	1.59	313.25	326.52	13.27	12.47	14.97	2.5	21.62	15.16	-6.47	35.09	33.64	-1.45	125.42	143.39	17.97	19.22	18.36	-0.86	5.53	5.21	-0.32	1.03	0.93	-0.1	1.23
274	2	2	40.09	59.04	159.06		84.9	87.44	2.55	33.56	34.56	1.01	100.74	92.18	-8.56	17.31	28.83	11.52	62.74	74.13	11.39	7.03	9.66	2.63	240.05	260.21	20.16	6.98	7.1	0.12	14.31	13.33	-0.98	36.76	33.73	-3.04	101.27	111.72	10.45	20.02	23.14	3.12	7.32	7.53	0.21	0.98	0.77	-0.2	0.99
275	2	2	36.68	56.53	165.35		55.77	54.93	-0.84	20.4	20.09	-0.31	73.15	66.93	-6.22	16.64	28.35	11.71	48.77	58.31	9.55	5.67	5.62	-0.05	252.6	262.72	10.12	7.92	8.45	0.53	15.56	13.64	-1.92	35.89	35.17	-0.72	97.8	103.96	6.16	18.86	19.02	0.16	0.76	0.2	-0.56	1.23	1.17	-0.06	1.03
276	2	2	41.87	52.01	179.89		77.73	76.56	-1.17	24.02	23.66	-0.36	93.96	85.97	-7.99	20.3	29.6	9.3	75.32	86.84	11.52	7.75	9.29	1.54	225.87	275.36	49.49	5.92	5.58	-0.34	12.89	12.97	0.08	34.3	24.5	-9.8	113.38	125.57	12.18	23.4	27.2	3.8	6.66	9.13	2.47	1.12	1.14	0.02	0.94
277	2	2	35.99	41.21	171.96		71.4	73.54	2.14	24.14	24.87	0.72	87.95	80.48	-7.48	17.3	29.33	12.03	80.56	92.47	11.91	5.4	7.85	2.46	264.25	292.27	28.03	8.79	9.7	0.91	16.72	13.93	-2.79	30.53	25.67	-4.85	113.56	118.04	4.48	20.93	23.75	2.82	6.83	7.65	0.82	0.89	0.77	-0.12	1.07
278	2	2	29.09	63.21	168.88		72.9	75.08	2.19	25.56	26.33	0.77	89.38	81.78	-7.6	17.58	29.62	12.04	46.89	55.89	9	2.63	5.46	2.82	292.95	312.63	19.67	10.95	12.79	1.84	19.6	14.65	-4.95	38.22	35.3	-2.92	112.2	127.45	15.26	19.96	20.99	1.03	6.62	6.79	0.17	1.15	1.03	-0.12	1.17
279	2	2	40.47	49.36	168.43		66.29	68.28	1.99	23.37	24.07	0.7	83.11	76.05	-7.06	16.59	29.45	12.86	49.57	57.68	8.11	7.19	6.98	-0.21	295.75	314.2	18.46	11.16	13.09	1.93	19.87	14.72	-5.16	33.38	30.73	-2.64	108.01	124.14	16.13	19.82	22.68	2.86	5.46	5.55	0.08	0.8	0.71	-0.1	1.17
280	2	2	32.46	54.41	182.12		67.28	65.93	-1.35	20.28	19.88	-0.41	84.05	76.91	-7.14	19.05	29.61	10.56	62.36	72.37	10.01	3.98	6.48	2.49	223.74	252.19	28.46	5.76	5.35	-0.41	12.67	12.92	0.24	35.14	30.19	-4.95	107.48	117.41	9.92	20.98	22.66	1.68	6.53	7.38	0.85	1.2	1.08	-0.12	0.94
281	2	2	34.74	48.64	164.29		80.57	90.24	9.67	29.85	33.43	3.58	96.64	88.43	-8.21	18.22	89.4	71.17	67.1	78.72	11.62	4.89	5.19	0.3	256.08	263.33	7.24	8.18	8.83	0.65	15.91	13.73	-2.18	33.13	33.07	-0.06	120.31	123.78	3.46	18.53	20.69	2.16	2.04	1.26	-0.78	1.07	0.9	-0.17	1.04
282	2	2	32.47	31.23	161.58		80.13	78.53	-1.6	30.69	30.08	-0.61	96.23	88.05	-8.18	21.37	96.38	75	66.56	76.47	9.92	3.99	5.44	1.45	312.64	312.54	-0.1	12.42	14.91	2.48	21.56	15.14	-6.42	27.03	28.67	1.64	118.65	126.21	7.56	17.68	22.75	5.07	4.51	3.16	-1.35	1.27	1.25	-0.02	1.23
283	2	2	34.32	61.02	166.48		76.84	86.06	9.22	27.72	31.05	3.33	93.11	85.19	-7.91	19.14	96.28	77.14	78.37	84.83	6.46	4.73	4.63	-0.1	209.05	222.22	13.17	4.65	3.77	-0.88	11.2	12.55	1.35	37.46	36.03	-1.42	102.93	106.22	3.28	19.21	23.66	4.45	0.49	0.17	-0.33	0.88	0.77	-0.11	0.89
284	2	2	38.57	44.47	160.91		79.07	77.49	-1.58	30.54	29.93	-0.61	95.22	87.13	-8.09	22.76	104.37	81.62	47.28	53.79	6.52	6.43	4.4	-2.03	341.11	339.21	-1.9	14.56	17.97	3.41	24.41	15.85	-8.56	31.66	33.72	2.05	107.64	120.08	12.44	17.47	17.56	0.08	1.98	0.5	-1.48	1.08	0.96	-0.12	1.32
285	2	2	29.77	53.53	163.87		87.99	98.55	10.56	32.77	36.7	3.93	103.68	94.86	-8.81	23.37	173.11	149.73	55.93	67.93	12	2.91	4.38	1.48	189.24	195.34	6.1	3.17	1.64	-1.53	9.22	12.06	2.83	34.83	35.04	0.21	105.9	117.33	11.44	18.4	16.78	-1.62	2.87	2	-0.87	1	0.92	-0.08	0.82
286	2	2	37.22	66.49	164.62		75.39	73.88	-1.51	27.82	27.26	-0.56	91.74	83.94	-7.8	22.72	176.18	153.46	49.33	56.64	7.31	5.89	8.39	2.5	260.92	269.05	8.14	8.54	9.35	0.8	16.39	13.85	-2.54	39.37	39.11	-0.26	98.59	101.78	3.19	18.63	18.89	0.26	4.55	3.84	-0.71	1.23	1.19	-0.04	1.06
287	2	2	39.51	44.32	170		78.1	76.53	-1.56	27.02	26.48	-0.54	94.3	86.29	-8.02	24.39	178.26	153.87	48.89	59.76	10.87	6.8	7.72	0.92	267.66	290.38	22.72	9.05	10.07	1.02	17.07	14.02	-3.05	31.61	27.99	-3.63	103.12	110.35	7.23	20.31	22.99	2.68	3.38	3.78	0.41	0.96	0.93	-0.03	1.08
288	2	2	35.9	58.39	183.55		90.1	88.3	-1.8	26.75	26.21	-0.53	105.68	96.69	-8.98	23.2	178.19	154.98	60.73	71.5	10.78	5.36	5.96	0.6	284.86	317.18	32.31	10.34	11.92	1.58	18.79	14.45	-4.34	36.54	30.69	-5.84	116.44	124.7	8.26	21.42	22.03	0.61	6.35	7.5	1.15	1.36	1.3	-0.06	1.14
289	2	2	39.91	42.98	165.5		69.31	62.38	-6.93	25.31	22.77	-2.53	85.98	78.67	-7.31	24.59	365.19	340.6	49.75	53.78	4.02	6.97	6.94	-0.02	288.26	298.78	10.52	10.59	12.29	1.69	19.13	14.53	-4.59	31.14	30.33	-0.81	105.36	118.03	12.66	18.91	18.86	-0.04	3.79	3.26	-0.53	1.15	1.03	-0.12	1.15
290	2	2	35.79	54.22	180.32		82.36	92.25	9.88	25.33	28.37	3.04	98.34	89.99	-8.36	11.03	18.46	7.43	55.33	63.52	8.19	5.32	5.81	0.49	281.85	305.41	23.57	10.11	11.6	1.48	18.48	14.37	-4.11	35.08	31.25	-3.82	100.46	112.69	12.23	20.41	18.81	-1.6	4.94	5.42	0.47	0.9	0.79	-0.11	1.13
291	2	2	25.06	53.78	164.51		73.86	82.73	8.86	27.29	30.57	3.27	90.29	82.62	-7.67	5.39	9.12	3.73	73.25	79.96	6.72	1.02	1.94	0.91	254.42	262.27	7.85	8.06	8.65	0.59	15.74	13.69	-2.06	34.92	34.73	-0.2	109.24	129.39	20.16	18.6	22.08	3.48	1.4	0.67	-0.73	1.02	0.94	-0.08	1.04
292	2	2	46.08	53.71	159.19		83.34	85.84	2.5	32.88	33.87	0.99	99.27	90.83	-8.44	23.3	40.14	16.83	63.45	72.88	9.43	9.43	10.79	1.36	195.84	216.37	20.53	3.66	2.35	-1.31	9.88	12.22	2.34	34.9	31.78	-3.12	104.93	117.51	12.59	20.06	16.7	-3.36	5.27	5.51	0.24	0.95	0.91	-0.04	0.85
293	2	2	36.74	51.53	159.13		71.09	72.73	1.64	28.07	28.72	0.65	87.67	80.21	-7.45	10.99	19.76	8.76	56.31	66.46	10.16	5.7	7.68	1.98	255.45	275.8	20.35	8.13	8.76	0.62	15.85	13.71	-2.13	34.14	31.06	-3.08	100.27	102.82	2.54	20.04	20.74	0.7	7.58	7.81	0.23	1.37	1.25	-0.12	1.04
294	2	2	35.66	46.4	159.5		65.09	64.44	-0.65	25.59	25.33	-0.26	81.98	75.01	-6.97	17.33	31.46	14.13	72.14	80.42	8.28	5.26	5.95	0.68	223.53	244.87	21.34	5.74	5.33	-0.41	12.65	12.91	0.26	32.34	29.03	-3.31	103.81	104.43	0.61	20.16	20.27	0.11	2.63	2.94	0.3	1.03	0.96	-0.07	0.94
295	2	2	27.23	60.13	181.57		82.72	81.07	-1.65	25.09	24.59	-0.5	98.68	90.3	-8.39	14.39	22.84	8.45	33.85	45.17	11.32	1.89	2.61	0.72	277.47	304.42	26.96	9.79	11.13	1.34	18.05	14.26	-3.79	37.15	32.54	-4.61	103.6	120.67	17.07	20.8	18.42	-2.38	6.61	7.35	0.74	1.16	1.15	-0.01	1.11
296	2	2	28.92	63.49	161.75		66.97	68.51	1.54	25.6	26.19	0.59	83.76	76.64	-7.12	15.62	26.64	11.02	49.97	60.03	10.06	2.57	2.96	0.39	232.76	233.12	0.36	6.43	6.32	-0.11	13.58	13.14	-0.43	38.32	39.85	1.53	105.39	113.81	8.42	17.73	19.34	1.6	1.19	-0.12	-1.31	1.13	1.07	-0.07	0.97
297	2	2	32.69	56.47	162.84		77.57	79.36	1.78	29.25	29.93	0.67	93.81	85.83	-7.97	10.31	17.14	6.83	58.15	67.32	9.17	4.08	7.17	3.09	267.76	271.07	3.31	9.06	10.08	1.02	17.08	14.02	-3.06	35.86	36.72	0.85	108.62	116.6	7.98	18.07	19.75	1.68	1.34	0.25	-1.08	1.07	0.9	-0.17	1.08
298	2	2	40.65	63.87	163.73		77.68	69.92	-7.77	28.98	26.08	-2.9	93.91	85.93	-7.98	6.92	13.94	7.02	81.08	93.1	12.02	7.26	10.19	2.93	282.64	288.37	5.73	10.17	11.68	1.51	18.56	14.39	-4.17	38.45	38.75	0.29	103.43	100.91	-2.52	18.35	17.46	-0.89	7	6.1	-0.9	0.99	0.9	-0.09	1.13
299	2	2	34.81	60.73	170.42		69.49	71.09	1.6	23.93	24.48	0.55	86.15	78.83	-7.32	19.36	33.99	14.63	67.39	78.87	11.49	4.93	4.68	-0.25	260.3	284.15	23.86	8.5	9.28	0.78	16.33	13.83	-2.5	37.36	33.47	-3.89	119.99	130.16	10.17	20.45	24.99	4.55	3.96	4.46	0.5	1.12	1.08	-0.04	1.06
300	2	2	36.43	62.12	174.7		68.31	76.51	8.2	22.38	25.07	2.69	85.03	77.81	-7.23	13.15	23.45	10.31	45.41	58.51	13.1	5.57	9.03	3.46	275.8	311.24	35.45	9.66	10.95	1.29	17.88	14.22	-3.66	37.84	31.28	-6.56	113.82	128.19	14.37	21.78	22.35	0.57	4.83	6.22	1.39	1.25	1.18	-0.06	1.11
301	2	2	39.85	62.78	159.89		59.52	60.89	1.37	23.28	23.82	0.54	76.71	70.19	-6.52	17.6	33.17	15.57	61.19	69.75	8.56	6.94	7.98	1.04	288.79	284.13	-4.66	10.63	12.34	1.71	19.18	14.54	-4.63	38.07	40.76	2.69	105.46	107.62	2.15	17.15	21.58	4.43	4.05	2.36	-1.7	1.15	1.12	-0.04	1.15
302	2	2	42.52	51.45	161.53		91.43	82.29	-9.14	35.04	31.54	-3.5	106.94	97.85	-9.09	12.51	21.3	8.79	65.88	75.82	9.94	8.01	9.12	1.11	314.75	314.51	-0.23	12.58	15.13	2.55	21.77	15.19	-6.58	34.11	35.78	1.67	102.6	111.63	9.03	17.67	14.9	-2.77	2.58	1.22	-1.36	1.19	1.1	-0.1	1.24
303	2	2	32.01	71.97	164.04		67.12	68.66	1.54	24.94	25.51	0.57	83.9	76.77	-7.13	10.02	17.96	7.94	75.77	83.94	8.17	3.8	4.47	0.66	257.63	264.21	6.58	8.3	8.99	0.7	16.06	13.77	-2.3	41.29	41.39	0.1	99.6	101.98	2.38	18.45	14.86	-3.59	3.93	3.09	-0.83	1.43	1.28	-0.15	1.05
304	2	2	44.2	72.82	160.92		73.32	75.52	2.2	28.31	29.16	0.85	89.78	82.14	-7.63	13.89	22.8	8.91	66.04	76.88	10.84	8.68	9.44	0.76	231.06	229.17	-1.89	6.3	6.14	-0.17	13.41	13.1	-0.3	41.59	43.64	2.05	100.47	111.06	10.59	17.47	15.45	-2.02	5.29	3.81	-1.48	0.87	0.75	-0.12	0.96
305	2	2	30.07	47.51	164.86		70.27	63.25	-7.03	25.86	23.27	-2.59	86.89	79.51	-7.39	15.23	26.45	11.22	63.51	72.65	9.14	3.03	3.37	0.35	297.98	306.77	8.79	11.32	13.33	2.01	20.1	14.77	-5.32	32.73	32.32	-0.41	122.68	141.3	18.62	18.71	20.28	1.57	4.09	3.43	-0.66	0.91	0.8	-0.11	1.18
306	2	2	41.61	61.13	171.95		99.44	98.44	-0.99	33.63	33.29	-0.34	114.52	104.78	-9.73	24.87	394.06	369.2	65.25	72.22	6.97	7.64	8.43	0.79	299.76	327.75	28	11.46	13.52	2.06	20.28	14.82	-5.46	37.5	32.65	-4.85	96.55	100.51	3.96	20.92	20.47	-0.46	7.31	8.12	0.82	1.15	1.09	-0.07	1.19
307	2	2	31.11	61.72	165.49		84.39	82.71	-1.69	30.82	30.2	-0.62	100.27	91.75	-8.52	9.34	17.89	8.54	42.18	54.14	11.97	3.45	4.11	0.66	215.7	226.18	10.48	5.15	4.49	-0.67	11.87	12.72	0.85	37.7	36.9	-0.8	108.37	116.24	7.87	18.9	22.58	3.68	1.15	0.62	-0.53	1.2	1.07	-0.13	0.91
308	2	2	31.4	60.27	181.99		80.87	82.73	1.86	24.42	24.98	0.56	96.93	88.69	-8.24	14.56	25.14	10.58	67.16	77.21	10.05	3.56	1.71	-1.85	256.59	284.68	28.09	8.22	8.88	0.66	15.96	13.74	-2.22	37.19	32.33	-4.87	102.66	110.27	7.6	20.93	23.56	2.63	2.97	3.79	0.82	0.98	0.79	-0.19	1.05
309	2	2	33.29	55.36	171.57		85.16	83.45	-1.7	28.93	28.35	-0.58	100.99	92.41	-8.58	10.71	15.92	5.21	58.85	68.06	9.21	4.32	3.69	-0.62	277.27	304.23	26.96	9.77	11.1	1.33	18.03	14.26	-3.77	35.47	30.87	-4.61	115.39	120.35	4.95	20.8	20.88	0.08	2.79	3.53	0.74	1.21	1.13	-0.08	1.11
310	2	2	34.59	52.02	157.88		74.28	66.86	-7.43	29.8	26.82	-2.98	90.69	82.98	-7.71	8.92	14.59	5.67	72.8	81.77	8.97	4.84	5.18	0.34	338.47	355.44	16.97	14.36	17.68	3.32	24.15	15.79	-8.36	34.31	32	-2.3	94.25	113.4	19.15	19.65	24.05	4.4	5.9	5.87	-0.03	1.3	1.24	-0.06	1.32
311	2	2	36.38	46.23	173.71		77.65	79.98	2.33	25.73	26.51	0.77	93.88	85.9	-7.98	14.75	24.09	9.34	67.69	77.45	9.77	5.55	5.99	0.44	284.38	317.13	32.75	10.3	11.87	1.56	18.74	14.43	-4.3	32.28	26.34	-5.94	122.85	126.87	4.03	21.47	23	1.53	2.52	3.7	1.18	0.92	0.89	-0.03	1.14
312	2	2	29.03	86.07	155.86		70.13	63.12	-7.01	28.87	25.98	-2.89	86.75	79.38	-7.37	14.68	24.58	9.91	76.33	84.62	8.3	2.61	2.87	0.26	272.16	283.66	11.5	9.39	10.55	1.17	17.52	14.13	-3.39	46.22	45.18	-1.04	102.39	115.11	12.72	19.02	22.13	3.11	4.82	4.36	-0.45	1.03	0.95	-0.09	1.1
313	2	2	32.32	54.73	157.65		60.9	62.73	1.83	24.5	25.24	0.74	78.01	71.38	-6.63	22.79	40.68	17.89	64.6	72.06	7.45	3.93	6.4	2.47	246.08	262.42	16.34	7.43	7.75	0.32	14.91	13.48	-1.43	35.26	33.1	-2.16	101.83	113.8	11.96	19.58	20.65	1.07	4.05	3.97	-0.08	1.09	1.02	-0.07	1.01
314	2	2	38.5	58.06	172.69		84.53	86.48	1.94	28.35	29	0.65	100.4	91.87	-8.53	4.91	6.75	1.83	35.2	44.25	9.04	6.4	6.09	-0.31	229.43	259.42	30	6.18	5.96	-0.22	13.24	13.06	-0.18	36.42	31.11	-5.31	115.28	126.95	11.67	21.15	23.85	2.69	4.8	5.77	0.97	1.26	1.14	-0.12	0.96
315	2	2	30.47	56.85	173.94		69.76	62.78	-6.98	23.06	20.75	-2.31	86.4	79.06	-7.34	5.81	8.11	2.31	66.81	76.24	9.43	3.19	3.94	0.76	292.45	325.83	33.38	10.91	12.74	1.83	19.55	14.64	-4.91	36	29.91	-6.09	114.66	126.62	11.96	21.54	20.28	-1.26	8.54	9.77	1.23	1.18	1.07	-0.12	1.16
316	2	2	31.35	60.68	170.49		60.09	59.49	-0.6	20.67	20.47	-0.21	77.25	70.68	-6.57	16.91	27.74	10.83	45.16	51.44	6.28	3.54	5.86	2.32	252.17	276.21	24.04	7.89	8.41	0.52	15.52	13.63	-1.89	37.34	33.41	-3.93	103.41	116.93	13.51	20.47	18.87	-1.6	6.24	6.75	0.51	1.08	1.01	-0.08	1.03
317	2	2	42.77	61.89	172.49		79.76	89.33	9.57	26.81	30.03	3.22	95.88	87.73	-8.15	17.17	28.87	11.7	58.76	64.8	6.04	8.11	9.26	1.16	266.11	295.55	29.44	8.93	9.9	0.97	16.91	13.98	-2.93	37.76	32.58	-5.18	110.42	118.7	8.29	21.09	21.05	-0.04	4.64	5.56	0.93	0.89	0.82	-0.07	1.08
318	2	2	38.77	54.34	165.11		79.95	71.96	-8	29.33	26.39	-2.93	96.06	87.89	-8.16	11.5	19.64	8.14	80.63	89.49	8.86	6.51	6.89	0.38	311.13	320.6	9.47	12.31	14.74	2.43	21.41	15.1	-6.31	35.12	34.55	-0.57	113.44	130.6	17.16	18.78	23.78	5	6.48	5.87	-0.61	1.19	1.1	-0.08	1.23
319	2	2	26.64	62.19	186.49		76.57	78.33	1.76	22.02	22.52	0.51	92.85	84.96	-7.89	4.07	7.97	3.89	83.31	91.99	8.68	1.66	2.11	0.45	283.28	323.57	40.29	10.22	11.75	1.53	18.63	14.41	-4.22	37.87	30.19	-7.68	102.2	110.96	8.76	22.34	24.55	2.21	5.56	7.32	1.76	1.16	1.05	-0.11	1.13
320	2	2	32.29	41.13	156.35		76.34	68.7	-7.63	31.23	28.1	-3.12	92.63	84.76	-7.87	15.57	26.64	11.06	64.43	72.83	8.39	3.91	5.6	1.68	241.62	227.37	-14.25	7.1	7.27	0.18	14.46	13.37	-1.1	30.5	35.4	4.9	112.11	125.48	13.37	16.05	18.21	2.17	4.89	2.45	-2.43	1.23	1.15	-0.07	1
321	2	2	39.25	56.97	165.3		66.34	65.68	-0.66	24.28	24.04	-0.24	83.17	76.1	-7.07	13.92	23.44	9.52	67.93	80.25	12.32	6.7	6.19	-0.51	302.49	312.47	9.98	11.66	13.82	2.15	20.55	14.89	-5.66	36.04	35.35	-0.69	102.34	116.13	13.78	18.84	21.6	2.76	4.46	3.89	-0.57	0.93	0.88	-0.05	1.2
322	2	2	37.49	57.7	166.51		79.37	81.75	2.38	28.63	29.49	0.86	95.51	87.39	-8.12	14.22	23.84	9.62	49.74	58.9	9.16	6	6.68	0.69	279.54	292.78	13.25	9.94	11.35	1.41	18.25	14.31	-3.94	36.29	34.85	-1.44	118.94	131.12	12.17	19.22	19.93	0.71	6.51	6.19	-0.32	1.14	1.04	-0.1	1.12
323	2	2	26.79	58.47	169.18		77.49	69.74	-7.75	27.07	24.37	-2.71	93.73	85.76	-7.97	13.68	23.11	9.44	51.74	64.08	12.34	1.72	1.88	0.16	283.16	303.66	20.5	10.21	11.74	1.53	18.62	14.4	-4.21	36.57	33.45	-3.12	111.76	120.4	8.64	20.06	16.28	-3.77	6.73	6.97	0.24	1.02	0.95	-0.06	1.13
324	2	2	33.42	45.47	161.49		82.71	92.64	9.93	31.71	35.52	3.81	98.68	90.29	-8.39	7.24	11.05	3.8	61.12	68.59	7.47	4.37	5.43	1.07	221.81	221.49	-0.33	5.61	5.14	-0.47	12.48	12.87	0.39	32.01	33.7	1.69	106.24	124.55	18.31	17.65	21.44	3.79	8.39	7.02	-1.36	1.15	1.07	-0.08	0.93
325	2	2	36.31	53.33	181.61		46.19	47.25	1.06	14	14.33	0.32	64.07	58.63	-5.45	18.83	29.41	10.58	72.11	82.38	10.26	5.52	6.79	1.27	274.99	302.05	27.07	9.6	10.86	1.26	17.8	14.2	-3.6	34.76	30.13	-4.63	103.71	115.91	12.19	20.82	24.05	3.23	3.85	4.59	0.74	1.02	0.9	-0.13	1.11
326	2	2	36.32	55.67	176.21		76.91	78.68	1.77	24.77	25.34	0.57	93.17	85.25	-7.92	7.4	12.05	4.64	51.96	61.1	9.14	5.53	7.31	1.78	252.72	292.23	39.52	7.93	8.46	0.54	15.57	13.64	-1.93	35.58	28.08	-7.5	108.59	112.87	4.29	22.25	26.72	4.47	5.73	7.43	1.7	1.04	0.97	-0.07	1.03
327	2	2	39.19	56.91	165.43		86.44	88.43	1.99	31.59	32.31	0.73	102.2	93.52	-8.69	20.93	35.29	14.36	43.8	54.34	10.54	6.68	8.23	1.56	325.51	335.83	10.32	13.39	16.29	2.9	22.85	15.46	-7.39	36.02	35.25	-0.77	105.97	118.37	12.4	18.88	19.56	0.67	3.91	3.36	-0.54	0.9	0.83	-0.07	1.27
328	2	2	33.41	59.28	168.6		56.14	57.43	1.29	19.75	20.2	0.45	73.5	67.25	-6.25	8.69	16.75	8.05	40.12	49.69	9.57	4.36	5.14	0.78	209.93	228.85	18.92	4.72	3.86	-0.85	11.29	12.57	1.28	36.85	34.1	-2.75	110.31	130.06	19.75	19.88	21.19	1.31	4.9	5.02	0.12	1.06	0.99	-0.07	0.89
329	2	2	44.39	56.63	172.02		72.93	65.64	-7.29	24.65	22.18	-2.46	89.41	81.81	-7.6	6.06	11.08	5.02	58.56	66.67	8.12	8.75	10.48	1.73	302.66	330.84	28.18	11.67	13.83	2.16	20.57	14.89	-5.67	35.92	31.03	-4.89	114.18	123.84	9.66	20.94	22.46	1.52	10.17	11	0.83	1.02	0.91	-0.11	1.2
330	2	2	37.7	49.83	167.92		85.36	87.33	1.96	30.27	30.97	0.7	101.19	92.59	-8.6	14.97	25.83	10.86	43.79	54.59	10.8	6.08	7.14	1.06	250.7	267.78	17.08	7.78	8.25	0.47	15.37	13.59	-1.78	33.54	31.21	-2.33	98.23	103.66	5.43	19.66	20.35	0.69	6.16	6.14	-0.02	1.06	0.96	-0.11	1.03
331	2	2	32.06	54.57	163.72		88.54	90.57	2.04	33.03	33.79	0.76	104.19	95.34	-8.86	11.42	19.29	7.88	65.85	76	10.15	3.82	5.13	1.31	230.62	236.31	5.69	6.27	6.09	-0.18	13.36	13.09	-0.27	35.2	35.5	0.3	111.03	126.42	15.4	18.35	21.97	3.63	4.63	3.73	-0.9	1.22	1.18	-0.04	0.96
332	2	2	36.52	44.35	160.5		74.77	77.01	2.24	29.03	29.9	0.87	91.15	83.4	-7.75	22.82	39.34	16.52	58.66	69.53	10.87	5.61	6.75	1.14	341.81	365.86	24.06	14.61	18.04	3.43	24.48	15.87	-8.61	31.62	27.69	-3.94	111.51	122.29	10.78	20.47	21.79	1.32	5.05	5.56	0.51	1.19	1.07	-0.12	1.33
333	2	2	26.59	37.78	176.27		73.88	82.74	8.87	23.78	26.63	2.85	90.31	82.63	-7.68	15.43	25.91	10.48	69.21	78.21	9	1.64	1.9	0.26	261.62	301.31	39.68	8.6	9.42	0.83	16.46	13.87	-2.6	29.32	21.78	-7.54	115.6	122.19	6.59	22.27	26.79	4.52	2.17	3.89	1.71	1.28	1.24	-0.04	1.06
334	2	2	37.22	45.73	185.67		90.12	92.82	2.7	26.14	26.93	0.78	105.69	96.71	-8.98	2.02	6.64	4.62	39.1	50.16	11.06	5.89	7.41	1.52	289.1	327.16	38.06	10.66	12.38	1.72	19.21	14.55	-4.66	32.11	24.94	-7.17	105.42	112.46	7.04	22.08	23.04	0.95	1.97	3.56	1.59	0.91	0.84	-0.08	1.15
335	2	2	20.42	35.45	180.15		72.1	71.37	-0.72	22.22	21.99	-0.22	88.62	81.08	-7.53	17.57	27.96	10.39	91.79	102.44	10.65	-0.83	2.21	3.05	286.43	336.62	50.19	10.46	12.09	1.63	18.94	14.49	-4.46	28.51	18.54	-9.97	101.23	119.29	18.06	23.48	25.68	2.19	5.27	7.79	2.52	0.75	0.68	-0.07	1.14
336	2	2	34.38	40.33	174.41		66.26	67.78	1.52	21.78	22.28	0.5	83.09	76.03	-7.06	7.09	10.38	3.29	71.17	83.44	12.27	4.75	5.34	0.59	257.38	292.04	34.66	8.28	8.97	0.69	16.04	13.76	-2.28	30.21	23.83	-6.38	106.86	117.1	10.23	21.69	19.98	-1.71	6.77	8.1	1.33	1.14	1.08	-0.06	1.05
337	2	2	33.52	57.98	177.7		81.12	79.5	-1.62	25.69	25.17	-0.51	97.17	88.91	-8.26	14.93	25.07	10.14	58.08	68.42	10.34	4.41	3.1	-1.31	338.27	381.85	43.57	14.35	17.66	3.32	24.13	15.78	-8.35	36.39	27.95	-8.44	103.61	116.49	12.88	22.72	24.76	2.04	2.37	4.39	2.01	1.07	1.01	-0.06	1.32
338	2	2	35.01	46.67	174.94		72.41	65.17	-7.24	23.66	21.29	-2.37	88.91	81.35	-7.56	13.56	23.13	9.56	71.61	80.13	8.53	5	5.67	0.67	284.65	320.75	36.1	10.32	11.9	1.57	18.77	14.44	-4.32	32.43	25.72	-6.71	100.81	104.43	3.62	21.86	23.32	1.47	4.19	5.63	1.44	1.16	1.06	-0.1	1.14
339	2	2	36.91	59.86	171.76		82.37	81.55	-0.82	27.92	27.64	-0.28	98.35	89.99	-8.36	10.01	14.92	4.91	45.92	55.34	9.41	5.76	6.14	0.37	250.66	278.14	27.48	7.77	8.24	0.47	15.37	13.59	-1.77	37.05	32.33	-4.73	88.71	100.56	11.85	20.86	23.16	2.3	7.4	8.17	0.78	0.99	0.89	-0.11	1.03
340	2	2	34.7	65.54	164.91		76.63	85.83	9.2	28.18	31.56	3.38	92.91	85.01	-7.9	27.08	44.82	17.74	71.15	82.94	11.79	4.88	8.12	3.24	280.64	289.58	8.93	10.02	11.47	1.44	18.36	14.34	-4.02	39.04	38.59	-0.45	107.95	124.43	16.49	18.72	18.48	-0.24	5.69	5.04	-0.65	1.11	1.02	-0.1	1.13
341	2	2	34.55	45.22	161.76		86.31	88.29	1.99	32.98	33.74	0.76	102.08	93.4	-8.68	16.11	27.95	11.84	77.47	86.75	9.28	4.82	3.98	-0.84	243.2	243.6	0.4	7.21	7.44	0.23	14.62	13.4	-1.21	31.93	33.45	1.52	110.46	128.51	18.05	17.74	20.93	3.19	7.2	5.89	-1.31	1.16	1.06	-0.11	1
342	2	2	37.69	53.38	169.11		71.35	72.99	1.64	24.95	25.52	0.57	87.91	80.44	-7.47	12.27	19.55	7.29	70.73	78.98	8.25	6.08	7.94	1.86	367.67	387.98	20.31	16.55	20.82	4.27	27.07	16.52	-10.55	34.78	31.71	-3.07	109.14	120.91	11.77	20.04	22.43	2.4	0.77	0.99	0.22	1.31	1.28	-0.03	1.41
343	2	2	43.95	60.69	170.33		63.36	70.97	7.6	21.84	24.46	2.62	80.34	73.52	-6.83	11.61	18.45	6.84	63.7	76.25	12.55	8.58	7.65	-0.93	300.81	324.4	23.59	11.54	13.63	2.1	20.38	14.85	-5.54	37.34	33.51	-3.83	109.58	129.93	20.35	20.41	24.49	4.08	6.65	7.13	0.48	1.19	1.1	-0.1	1.19
344	2	2	33.41	56.58	172.82		57.88	59.21	1.33	19.38	19.83	0.45	75.15	68.76	-6.39	10.23	18.32	8.08	37.3	49.49	12.2	4.36	5.46	1.1	246.25	276.6	30.35	7.44	7.77	0.33	14.93	13.48	-1.44	35.9	30.52	-5.39	96.04	117.68	21.63	21.19	22.59	1.4	5.13	6.13	1	0.73	0.6	-0.12	1.01
345	2	2	36.17	50.17	159.39		48.13	49.24	1.11	18.94	19.38	0.44	65.91	60.31	-5.6	7.15	13.65	6.5	69.37	76.9	7.53	5.47	7.37	1.91	218.97	212.95	-6.02	5.4	4.84	-0.56	12.2	12.8	0.6	33.66	36.66	3	112.81	112.61	-0.19	17	16.94	-0.06	5.29	3.49	-1.8	1.03	0.93	-0.1	0.92
346	2	2	26.15	59.13	185.43		73.48	75.17	1.69	21.37	21.86	0.49	89.93	82.28	-7.64	14.77	26.94	12.17	83.81	92.3	8.49	1.46	2.87	1.41	352.51	389.92	37.41	15.41	19.19	3.78	25.55	16.14	-9.41	36.8	29.78	-7.02	118.01	123.95	5.94	22.01	20.96	-1.05	6.87	8.41	1.54	1.11	1.02	-0.09	1.36
347	2	2	36.6	62.95	155.83		75.34	74.59	-0.75	31.03	30.72	-0.31	91.69	83.9	-7.79	10.88	18.12	7.24	67.2	72.34	5.14	5.64	5.26	-0.38	231.67	243.08	11.4	6.35	6.2	-0.15	13.47	13.12	-0.35	38.13	37.11	-1.02	107.16	118.03	10.88	19.01	18.54	-0.47	6.78	6.32	-0.46	0.91	0.83	-0.08	0.96
348	2	2	40.97	59.36	157		72.33	81.01	8.68	29.34	32.87	3.52	88.84	81.29	-7.55	9.37	17.03	7.66	68.24	79.29	11.06	7.39	8.38	0.99	260.84	275.43	14.59	8.54	9.34	0.8	16.38	13.85	-2.54	36.87	35.12	-1.75	106.97	122.9	15.93	19.38	20.5	1.12	4.42	4.2	-0.22	1.26	1.15	-0.11	1.06
349	2	2	39.95	58.72	183.56		74.4	72.92	-1.49	22.08	21.64	-0.44	90.8	83.09	-7.72	10.56	16.6	6.04	58.62	69.59	10.97	6.98	6.63	-0.35	287.8	320.14	32.34	10.56	12.24	1.68	19.08	14.52	-4.56	36.65	30.81	-5.85	101.59	121.82	20.22	21.42	20.81	-0.62	4.77	5.92	1.15	0.8	0.69	-0.11	1.15
	1: group A 2: group B	1: male 2: female
[truncated: 50 more columns]

## Sheet: Group A1
ID	group	gender	Disease course (months)	age (year)	height (cm)	liver fat content (%)	weight (baseline)	weight (7 years later)	Δweight	BMI (baseline)	BMI (7 years later)	ΔBMI	GFR (baseline)	GFR (7 years later)	ΔGFR	urinary albumin/Cr（μg/mg）(baseline)	urinary albumin/Cr (7 years later)	Δurinary albumin/Cr（μg/mg）		SCr (baseline)	SCr (7 years later)	ΔSCr	BUN (baseline)	BUN (7 years later)	ΔBUN	UA (baseline)	UA (7 years later)	ΔUA	HCY (baseline)	HCY (7 years later)	ΔHCY	adiponectin (baseline)	adiponectin (7 years later)	Δadiponectin	Omentin (baseline)	Omentin (7 years later)	ΔOmentin	IL-6 (baseline)	IL-6 (7 years later)	ΔIL-6	TNF (baseline)	TNF (7 years later)	ΔTNF	CRP (baseline)	CRP (7 years later)	ΔCRP	APOA1 (baseline)	APOA1 (7 years later)	ΔAPOA1
13	1	1	26.77	34.53	160.77	13.51	82.13	84.59	2.46	31.78	32.73	0.95	87.93	78.26	-9.67	3.72	5.11	1.39	-3.18	54.76	62.22	7.46	1.81	1.92	0.11	219.89	277.08	57.19	6.77	4.55	-2.23	7.61	10.15	2.54	24.45	20.8	-3.65	107.92	124.48	16.57	22.56	24.27	1.7	1.01	-0.04	-1.05	0.77	0.62	-0.15
7	1	1	25.08	31.16	159.08	9.44	72.97	75.15	2.19	28.83	29.7	0.86	97.51	86.79	-10.73	5.85	5.53	-0.32	-3.24	57.21	69.25	12.03	1.13	0.72	-0.41	204.74	222.97	18.23	7.67	6.33	-1.33	6.27	9.82	3.55	26.67	26.05	-0.62	105.9	125.45	19.55	18.98	21.69	2.7	0.33	-1.05	-1.38	0.72	0.67	-0.05
12	1	1	27.55	36.1	161.55	13.3	78.44	80.79	2.35	30.06	30.96	0.9	76.71	68.27	-8.44	4.25	7.1	2.85	-3.2	68.06	78.36	10.3	2.12	3.43	1.31	226.93	240.27	13.34	5.45	1.9	-3.55	8.24	10.31	2.07	28.79	26.52	-2.27	108.86	129.37	20.51	20.84	24.71	3.87	1.32	0.43	-0.89	0.8	0.76	-0.04
2	1	1	29.61	40.22	163.61	6.34	95.65	96.61	0.96	35.73	36.09	0.36	76.47	68.06	-8.41	1.91	8.43	6.52	-3.47	57.41	67.5	10.08	2.94	3.29	0.34	245.5	296.34	50.84	10.04	11.07	1.04	9.89	10.72	0.83	27.16	20.49	-6.67	111.33	126.64	15.31	20.12	20.51	0.39	2.14	1.67	-0.48	0.86	0.73	-0.13
10	1	1	30.57	42.13	164.57	12.66	63.72	65.64	1.91	23.53	24.24	0.71	92.53	82.35	-10.18	3.26	10.39	7.12	-3.49	75.65	85.84	10.2	3.33	5.06	1.73	254.1	276.38	22.28	7.16	5.33	-1.84	10.65	10.91	0.26	28.46	21.37	-7.09	112.48	142.76	30.28	20.78	24.69	3.91	2.53	2.24	-0.29	0.89	0.83	-0.06
49	1	2	27.29	35.58	161.29	24.69	76.54	74.24	-2.3	29.42	28.54	-0.88	81	72.09	-8.91	10.48	10.73	0.25	-3.21	61.28	72.34	11.06	2.02	3.81	1.8	224.59	251.7	27.11	8.16	7.32	-0.84	8.03	10.26	2.23	24.65	21.31	-3.34	108.55	132.24	23.69	21.25	24.02	2.77	1.22	0.27	-0.94	0.79	0.72	-0.07
16	1	1	25.41	31.82	159.41	14.81	71.81	73.96	2.15	28.26	29.11	0.85	91.95	81.84	-10.11	12.2	11.01	-1.19	-2.74	58.08	68.18	10.11	1.26	2.91	1.64	207.69	224.4	16.7	6.93	4.86	-2.07	6.53	9.88	3.35	23.27	23.08	-0.19	106.29	127.03	20.74	20.64	24.05	3.42	0.46	-0.85	-1.32	0.73	0.69	-0.05
32	1	2	27.94	36.88	161.94	20.16	52.47	49.84	-2.62	20.01	19.01	-1	91.1	81.08	-10.02	9.34	11.32	1.98	-3.3	63.49	75.48	11.98	2.28	4.17	1.9	230.44	261.57	31.13	7.44	5.87	-1.56	8.55	10.39	1.84	29.3	28.71	-0.59	109.33	131.91	22.59	19.75	19.07	-0.68	1.48	0.66	-0.81	0.81	0.73	-0.08
43	1	2	28.39	37.78	162.39	23.11	72.76	74.94	2.18	27.59	28.42	0.83	92.2	82.06	-10.14	9.29	11.53	2.24	-3.44	66.57	78.24	11.67	2.46	1.89	-0.56	234.53	298.65	64.12	9.93	10.86	0.93	8.91	10.48	1.56	25.77	20.35	-5.42	109.87	129.86	19.99	20	24.52	4.51	1.66	0.94	-0.72	0.82	0.66	-0.17
14	1	1	31.11	43.22	165.11	14.29	49.83	47.34	-2.49	18.28	17.37	-0.91	85.79	76.36	-9.44	5.16	12.55	7.39	-3.68	70.99	79.12	8.13	3.54	2.14	-1.4	259.01	341.13	82.12	8.17	7.33	-0.83	11.09	11.02	-0.07	29.79	28.55	-1.24	113.13	142.93	29.8	22.2	22.13	-0.06	2.74	2.57	-0.18	0.9	0.69	-0.21
41	1	2	28.78	38.56	162.78	22.45	76.58	74.28	-2.3	28.9	28.03	-0.87	92.79	82.59	-10.21	10.07	12.83	2.76	-3.4	63.31	71.12	7.81	2.61	2.12	-0.5	238.01	241.09	3.08	4.27	-0.47	-4.73	9.22	10.56	1.33	30.44	27.52	-2.92	110.33	146.35	36.01	18.98	23.26	4.28	1.81	1.17	-0.64	0.83	0.82	-0.01
15	1	1	32.13	45.26	166.13	14.36	75.23	72.97	-2.26	27.26	26.44	-0.82	82.29	73.24	-9.05	5.12	13.48	8.36	-3.67	65.56	77.77	12.21	3.95	4.96	1.01	268.19	310.11	41.92	14.03	19.05	5.03	11.91	11.23	-0.68	29.04	21.14	-7.9	114.36	147.3	32.94	21.08	21.65	0.56	3.15	3.18	0.03	0.93	0.82	-0.11
51	1	2	23.11	27.22	157.11	25.52	73.74	75.96	2.21	29.87	30.77	0.9	85.39	76	-9.39	15.2	13.8	-1.4	-2.96	49.62	58.29	8.67	0.34	1.9	1.55	187.01	187.95	0.94	6.46	3.92	-2.54	4.69	9.42	4.73	36.76	39.16	2.41	103.53	128.69	25.15	18.82	22.53	3.71	-0.46	-2.23	-1.78	0.66	0.66	-0.01
53	1	2	29.6	40.2	163.6	25.74	65.24	67.2	1.96	24.38	25.11	0.73	93.05	82.82	-10.24	11.24	14.1	2.86	-3.17	84.93	95.46	10.53	2.94	3.8	0.86	245.41	278.75	33.34	12.08	15.17	3.08	9.88	10.72	0.84	26.16	19.94	-6.23	111.32	139.44	28.12	20.57	23.49	2.92	2.14	1.66	-0.48	0.86	0.77	-0.09
11	1	1	32.55	46.1	166.55	12.98	63.18	65.08	1.9	22.78	23.46	0.68	76	67.64	-8.36	4.03	14.38	10.34	-4.31	30.81	41.8	10.99	4.12	4.52	0.4	271.94	288.15	16.21	10.04	11.08	1.04	12.24	11.31	-0.93	26.44	13.61	-12.82	114.86	142.88	28.02	19.6	21.86	2.26	3.32	3.43	0.11	0.95	0.9	-0.05
17	1	1	33.16	47.32	167.16	16.07	73.97	76.19	2.22	26.47	27.27	0.79	78.24	69.64	-8.61	5.66	15.71	10.05	-3.83	53.55	63.6	10.06	4.36	4.97	0.6	277.44	280.37	2.93	16.34	23.69	7.34	12.73	11.43	-1.3	29.46	25.96	-3.5	115.59	142.13	26.54	21.71	23.13	1.42	3.56	3.8	0.23	0.96	0.95	-0.01
42	1	2	31.76	44.53	165.76	22.89	79.62	82.01	2.39	28.98	29.84	0.87	81.1	72.18	-8.92	9.92	16.05	6.13	-3.15	52.28	63.57	11.29	3.81	5.13	1.33	264.87	300.34	35.46	8.74	8.48	-0.26	11.61	11.15	-0.46	25.93	23.26	-2.67	113.92	141.85	27.94	21.41	21.73	0.32	3.01	2.96	-0.05	0.92	0.83	-0.09
30	1	2	32.73	46.45	166.73	19.87	92.03	92.95	0.92	33.11	33.44	0.33	93.89	83.56	-10.33	8.23	16.38	8.16	-3.62	71.88	81.36	9.49	4.19	6.19	2	273.53	306.33	32.81	11.74	14.49	2.74	12.38	11.35	-1.04	27.74	23.28	-4.46	115.07	147.84	32.77	23.04	25.89	2.85	3.39	3.54	0.15	0.95	0.86	-0.09
1	1	1	34.5	50	168.5	5.95	75.79	73.52	-2.27	26.7	25.89	-0.8	69.14	61.53	-7.6	3.03	16.46	13.43	-4.31	62.96	74.72	11.76	4.9	4.3	-0.6	289.49	322.24	32.75	10.9	12.81	1.9	13.8	11.7	-2.1	32.62	27.58	-5.04	117.2	125.33	8.13	22.81	24.46	1.66	4.1	4.6	0.5	1	0.92	-0.09
8	1	1	34.83	50.66	168.83	11.55	67.8	69.83	2.03	23.79	24.5	0.71	80.8	71.91	-8.89	2.96	16.57	13.61	-4.38	70.82	83.87	13.05	5.03	4.87	-0.16	292.46	335.28	42.82	14.27	19.55	5.27	14.06	11.77	-2.3	33.03	30.36	-2.67	117.59	142.72	25.12	21.53	24.56	3.03	4.23	4.8	0.57	1.01	0.9	-0.11
37	1	2	33.38	47.76	167.38	21.89	46.75	45.81	-0.93	16.69	16.35	-0.33	96.3	85.71	-10.59	7.81	16.67	8.86	-3.74	53.23	61.81	8.59	4.45	5.32	0.87	279.43	293.97	14.54	9.46	9.92	0.46	12.9	11.48	-1.43	28.68	20.3	-8.38	115.86	143.69	27.84	18.97	21.85	2.88	3.65	3.93	0.28	0.97	0.93	-0.04
18	1	1	33.98	48.96	167.98	16.47	88.87	89.76	0.89	31.49	31.81	0.31	93.82	83.5	-10.32	5.51	16.93	11.42	-4.26	66.29	77.7	11.41	4.69	3.73	-0.96	284.82	291.02	6.2	11.1	13.2	2.1	13.38	11.6	-1.79	30.9	23.49	-7.41	116.58	131.3	14.72	22.78	23.09	0.31	3.89	4.29	0.4	0.99	0.97	-0.02
26	1	1	33.43	47.87	167.43	18.49	82.4	84.87	2.47	29.39	30.28	0.88	83.58	74.39	-9.19	7.64	17.41	9.77	-3.95	57.62	66.67	9.05	4.47	3.85	-0.62	279.91	297.38	17.48	11.3	13.59	2.3	12.95	11.49	-1.46	29.43	26.52	-2.91	115.92	142.97	27.05	20.42	22.75	2.33	3.67	3.96	0.29	0.97	0.92	-0.05
20	1	1	34.17	49.35	168.17	16.68	79.86	82.25	2.4	28.24	29.08	0.85	75.22	66.94	-8.27	6.12	17.52	11.41	-4.12	67.28	75.79	8.51	4.77	7.4	2.63	286.55	343.27	56.71	17.2	25.4	8.2	13.54	11.63	-1.9	29.89	27.13	-2.76	116.81	142.05	25.24	20.06	20.71	0.65	3.97	4.4	0.43	1	0.85	-0.15
50	1	2	32.32	45.64	166.32	24.73	64.6	66.54	1.94	23.35	24.05	0.7	86.52	77.01	-9.52	9.41	17.78	8.37	-3.77	45.99	56.04	10.05	4.03	6.54	2.52	269.86	281.22	11.36	14.6	20.19	5.6	12.05	11.26	-0.79	29.04	22.47	-6.56	114.58	142.59	28.01	23.56	24.79	1.23	3.23	3.29	0.06	0.94	0.91	-0.03
54	1	2	32.73	46.46	166.73	26.09	78.47	80.82	2.35	28.23	29.07	0.85	79.44	70.7	-8.74	10.62	17.87	7.24	-3.67	78.83	87.26	8.42	4.19	5.92	1.73	273.59	313.1	39.51	5.65	2.29	-3.35	12.39	11.35	-1.04	33.6	32.97	-0.62	115.08	131.9	16.82	19.79	18.98	-0.81	3.39	3.54	0.15	0.95	0.85	-0.1
25	1	1	35.07	51.14	169.07	18.47	83.04	85.53	2.49	29.05	29.92	0.87	81.88	72.87	-9.01	6	17.87	11.87	-4.13	63.52	75.12	11.6	5.13	7.5	2.38	294.62	309.21	14.59	12.4	15.81	3.4	14.26	11.81	-2.44	30.1	23.55	-6.55	117.88	138.27	20.38	21.55	24.22	2.67	4.33	4.94	0.61	1.02	0.98	-0.04
21	1	1	34.37	49.73	168.37	16.87	64.42	66.35	1.93	22.72	23.41	0.68	106.34	94.64	-11.7	6.62	18.05	11.43	-4.39	75.73	90.17	14.45	4.85	5.68	0.84	288.29	342.36	54.08	10.43	11.86	1.43	13.69	11.67	-2.02	30.74	23.55	-7.19	117.04	139.92	22.88	19.79	22.19	2.4	4.05	4.52	0.47	1	0.86	-0.14
22	1	1	34.15	49.3	168.15	17.59	70.94	73.06	2.13	25.09	25.84	0.75	83.73	74.52	-9.21	7.13	18.16	11.03	-4.24	65.52	71.42	5.9	4.76	4.89	0.13	286.34	300.14	13.8	17.76	26.51	8.76	13.52	11.63	-1.89	28.93	25.69	-3.24	116.78	135.85	19.07	19.84	20.96	1.12	3.96	4.39	0.43	0.99	0.95	-0.04
3	1	1	37.22	55.44	171.22	6.95	72.56	74.74	2.18	24.75	25.49	0.74	103.02	91.69	-11.33	0.77	18.28	17.51	-4.44	52.03	62.83	10.8	5.99	7.09	1.1	313.99	351.38	37.39	11.44	13.88	2.44	15.98	12.24	-3.73	33.71	23.39	-10.32	120.47	146.71	26.24	22.62	23.47	0.85	5.19	6.23	1.04	1.09	0.99	-0.1
47	1	2	34.39	49.77	168.39	24.31	91.83	92.75	0.92	32.39	32.71	0.32	89.66	79.8	-9.86	8.83	19.05	10.22	-3.83	60.19	73.37	13.17	4.85	4.76	-0.1	288.48	319.31	30.83	16.98	24.97	7.98	13.71	11.68	-2.03	30.03	23.87	-6.17	117.06	138.39	21.33	21.89	23.72	1.83	4.05	4.53	0.48	1	0.92	-0.08
44	1	2	34.19	49.37	168.19	23.15	66.8	68.81	2	23.62	24.32	0.71	91.31	81.27	-10.04	9.31	19.47	10.16	-3.79	61.6	74.31	12.71	4.77	6.03	1.26	286.67	340.44	53.77	10.91	12.82	1.91	13.55	11.64	-1.91	29.86	24.82	-5.03	116.82	133.84	17.02	21.21	22.29	1.08	3.97	4.41	0.44	1	0.86	-0.14
24	1	1	35.57	52.15	169.57	17.77	70.48	72.59	2.11	24.51	25.25	0.74	79.21	70.49	-8.71	6.97	19.54	12.57	-4.02	54.78	66.91	12.13	5.33	6.03	0.7	299.16	335.14	35.97	18.58	28.17	9.58	14.66	11.91	-2.74	31.4	25.01	-6.4	118.49	160.58	42.09	23	25.02	2.01	4.53	5.24	0.71	1.04	0.94	-0.09
39	1	2	34.09	49.19	168.09	22.12	77.82	80.15	2.33	27.54	28.37	0.83	88.98	79.19	-9.79	9.73	19.79	10.06	-3.79	85.13	95.35	10.22	4.74	6.22	1.48	285.84	311.01	25.17	10.86	12.71	1.86	13.47	11.62	-1.86	25.46	14.02	-11.44	116.71	152.39	35.68	24.91	26.63	1.72	3.94	4.36	0.42	0.99	0.92	-0.07
19	1	1	36.67	54.35	170.67	16.56	82.04	84.5	2.46	28.16	29.01	0.84	94.23	83.87	-10.37	5.67	20.23	14.56	-4.4	53.8	64.21	10.42	5.77	6.18	0.41	309.07	341.06	31.99	14.71	20.41	5.71	15.54	12.13	-3.4	29.91	19.16	-10.75	119.81	143.64	23.83	21.06	26.14	5.08	4.97	5.9	0.93	1.07	0.99	-0.08
36	1	2	35.58	52.15	169.58	21.55	71.56	73.71	2.15	24.88	25.63	0.75	73.34	65.27	-8.07	8.58	20.83	12.26	-4.24	61.28	71.21	9.93	5.33	4.43	-0.9	299.2	373.5	74.31	9.68	10.36	0.68	14.66	11.92	-2.75	30.3	21.73	-8.56	118.49	149.67	31.18	22.36	23.77	1.41	4.53	5.25	0.72	1.04	0.85	-0.19
45	1	2	35.84	52.68	169.84	23.71	71.56	73.71	2.15	24.81	25.55	0.74	81.16	72.23	-8.93	9.81	21.65	11.84	-4.37	61.92	71.99	10.07	5.44	7.03	1.6	301.54	338.6	37.06	11.02	13.04	2.02	14.87	11.97	-2.9	31.08	19.62	-11.46	118.81	155.35	36.54	19.75	20.16	0.4	4.64	5.4	0.77	1.05	0.95	-0.1
46	1	2	36.14	53.28	170.14	24.18	78.75	81.11	2.36	27.2	28.02	0.82	83.5	74.31	-9.18	9.1	22.01	12.91	-4.96	74.43	88.83	14.4	5.56	7.65	2.09	304.27	361.59	57.32	11.03	13.06	2.03	15.11	12.03	-3.08	32.4	29.62	-2.78	119.17	136.81	17.64	19.21	20.11	0.9	4.76	5.58	0.83	1.05	0.91	-0.15
33	1	2	38.69	58.39	172.69	20.61	74.11	76.33	2.22	24.85	25.6	0.75	78.42	69.8	-8.63	9.31	25.83	16.52	-4.19	46.97	55.91	8.94	6.58	6.95	0.38	327.25	352.44	25.19	10.79	12.58	1.79	17.16	12.54	-4.62	33.27	23.64	-9.64	122.23	153.5	31.26	19.84	21.88	2.04	5.78	7.12	1.34	1.13	1.06	-0.07
56	1	2	38.33	57.67	172.33	26.48	72.34	74.51	2.17	24.36	25.09	0.73	91.63	81.55	-10.08	12.04	27.12	15.08	-4.38	71.72	79.79	8.08	6.43	5.33	-1.11	324	337.92	13.91	15.83	22.66	6.83	16.87	12.47	-4.4	31.73	24.26	-7.48	121.8	141.28	19.48	19.97	24.11	4.14	5.63	6.9	1.27	1.12	1.08	-0.04
38	1	2	39.38	59.75	173.38	22.08	89.11	90	0.89	29.64	29.94	0.3	106.04	94.37	-11.66	10.07	27.49	17.42	-4.47	58.19	70.81	12.62	6.85	10.03	3.18	333.38	346.72	13.34	13.4	17.8	4.4	17.7	12.68	-5.03	33.27	29.87	-3.4	123.05	148.72	25.67	24.32	25.66	1.34	6.05	7.53	1.48	1.15	1.11	-0.04
34	1	2	40.51	62.02	174.51	21.2	95.65	96.6	0.96	31.41	31.72	0.31	90.56	80.6	-9.96	8.34	27.57	19.23	-4.55	73.66	85.21	11.55	7.3	6.26	-1.05	343.6	395.21	51.61	10.46	11.92	1.46	18.61	12.9	-5.71	34.6	28.11	-6.49	124.41	144.68	20.26	21.21	24.38	3.17	6.5	8.21	1.7	1.19	1.05	-0.13
28	1	1	40.33	61.66	174.33	19.48	82.64	85.12	2.48	27.19	28.01	0.82	93.84	83.52	-10.32	8.18	27.88	19.7	-4.65	71.32	82	10.67	7.23	8.02	0.79	341.96	345.07	3.11	15.29	21.57	6.29	18.46	12.87	-5.6	34.83	28.41	-6.42	124.19	146.08	21.88	21.96	26.25	4.29	6.43	8.1	1.67	1.18	1.17	-0.01
40	1	2	39.79	60.58	173.79	22.33	74.56	76.8	2.24	24.69	25.43	0.74	82.14	73.1	-9.04	9.82	28.7	18.88	-4.36	74.73	79.62	4.89	7.02	8.58	1.57	337.09	354.11	17.01	12.73	16.47	3.73	18.03	12.76	-5.27	34.29	29.43	-4.85	123.55	136.96	13.41	23.05	23.44	0.39	6.22	7.77	1.56	1.16	1.12	-0.05
55	1	2	39.79	60.58	173.79	26.33	76.52	74.23	-2.3	25.34	24.58	-0.76	79.91	71.12	-8.79	11.01	29.12	18.11	-4.53	73.61	84.81	11.19	7.02	6.64	-0.38	337.1	385.28	48.18	11.75	14.49	2.75	18.03	12.76	-5.27	35.03	29.44	-5.58	123.55	148.38	24.83	21.45	23.46	2.01	6.22	7.77	1.56	1.16	1.04	-0.13
9	1	1	41.48	63.95	175.48	12.37	61.46	63.3	1.84	19.96	20.56	0.6	85.22	75.85	-9.37	3.08	118.17	115.09	-4.69	57.78	68.15	10.37	7.69	8.2	0.51	363.42	391.34	27.92	10.3	11.59	1.3	19.38	13.1	-6.29	36.2	31.82	-4.38	125.57	147.95	22.38	20.64	22.78	2.14	6.89	8.79	1.9	1.21	1.15	-0.07
5	1	1	41.99	64.98	175.99	8.07	57.8	54.91	-2.89	18.66	17.73	-0.93	96.65	86.02	-10.63	2.35	119.93	117.57	-4.61	33.55	39.75	6.2	7.9	7.5	-0.39	356.93	389.36	32.43	13.62	18.23	4.62	19.79	13.2	-6.6	30.02	19.2	-10.82	126.19	157.66	31.47	23.41	25.23	1.82	7.1	9.1	2	1.23	1.14	-0.09
23	1	1	42.71	66.43	176.71	17.76	53.78	49.48	-4.3	17.22	15.84	-1.38	86.76	77.22	-9.54	6.79	120.52	113.73	-4.73	63.59	72.58	8.98	8.19	10.11	1.92	389.35	377.32	-12.03	10.89	12.78	1.89	20.37	13.34	-7.03	35.98	33.75	-2.24	127.06	162.3	35.25	21.15	23.03	1.88	7.39	9.53	2.14	1.25	1.18	-0.07
52	1	2	43.24	67.48	177.24	25.54	79.22	81.59	2.38	25.22	25.97	0.76	94.1	83.75	-10.35	9.58	125.18	115.61	-4.57	58.37	69.99	11.61	8.4	9.85	1.45	352.28	376.53	24.25	9.79	10.58	0.79	20.79	13.45	-7.34	29.9	18.56	-11.34	127.69	148.59	20.9	20.03	23.51	3.48	7.6	9.84	2.25	1.27	1.11	-0.16
4	1	1	42.38	65.76	176.38	7	58.34	55.43	-2.92	18.75	17.82	-0.94	94.85	84.41	-10.43	0.39	243.81	243.42	-4.66	46.67	53.69	7.03	8.05	7.58	-0.48	360.44	392.55	32.11	9.07	9.13	0.07	20.11	13.28	-6.83	27.17	17	-10.17	126.66	163.11	36.45	21.18	22.86	1.68	7.25	9.33	2.08	1.24	1.16	-0.09
31	1	2	44.31	69.61	178.31	20.03	72.26	74.42	2.17	22.73	23.41	0.68	87.3	77.7	-9.6	8.61	253.69	245.08	-4.92	87.35	98.35	11	8.82	9.27	0.45	377.77	388.96	11.2	14.27	19.55	5.27	21.65	13.66	-7.98	37.58	28.91	-8.67	128.97	162.26	33.29	21.16	25.29	4.13	8.02	10.48	2.46	1.3	1.27	-0.03
35	1	2	45.59	72.19	179.59	21.52	62.73	64.61	1.88	19.45	20.03	0.58	103.35	91.98	-11.37	9.3	277.56	268.26	-4.97	72.2	82.59	10.39	9.34	10.09	0.76	380.99	402.89	21.9	17.92	26.83	8.92	22.68	13.92	-8.76	36.92	27.73	-9.19	130.51	151.46	20.95	19.59	23.08	3.49	8.54	11.26	2.72	1.34	1.36	0.03
6	1	1	44.67	70.33	178.67	9.27	69.18	71.25	2.08	21.67	22.32	0.65	80.19	71.37	-8.82	2.77	277.67	274.89	-5.25	49.38	63.52	14.14	8.97	9.96	1	401.75	445.11	43.36	11.9	14.81	2.9	21.93	13.73	-8.2	35.34	22.91	-12.44	129.4	147.81	18.41	17.85	20.96	3.11	8.17	10.7	2.53	1.31	1.25	-0.06
48	1	2	46.97	74.95	180.97	24.38	72.16	74.32	2.16	22.03	22.69	0.66	88.32	78.61	-9.72	10.13	285.72	275.58	-5.2	60.69	72.62	11.93	9.89	9.58	-0.3	391.75	437.7	45.95	16.03	23.06	7.03	23.78	14.19	-9.58	28.07	11.64	-16.42	132.17	160.1	27.94	20.39	21.47	1.08	9.09	12.08	2.99	1.38	1.27	-0.11
27	1	1	45.86	72.72	179.86	19.1	88.72	89.6	0.89	27.42	27.7	0.27	71.82	63.92	-7.9	7.42	338.51	331.09	-5.09	71.21	77.66	6.45	9.44	10.23	0.79	409.9	443.09	33.19	19.13	29.25	10.13	22.89	13.97	-8.92	30.75	15.88	-14.86	130.83	149.99	19.15	22	23.1	1.1	8.64	11.42	2.77	1.35	1.23	-0.12
29	1	1	47.88	76.76	181.88	19.8	64.41	66.35	1.93	19.47	20.06	0.58	103.07	91.73	-11.34	7.74	407.89	400.15	-5	67.68	74.08	6.4	10.25	11.58	1.33	368.15	430.32	62.18	15.6	22.19	6.6	24.5	14.38	-10.13	38.13	31.49	-6.64	133.25	151.94	18.69	21.24	23.65	2.41	9.45	12.63	3.18	1.41	1.32	-0.09
[truncated: 51 more columns]

## Sheet: Group A2
ID	group	gender	Disease course (months)	age (year)	height (cm)	liver fat content (%)	weight (baseline)	weight (7 years later)	Δweight	BMI (baseline)	BMI (7 years later)	ΔBMI	GFR (baseline)	GFR (7 years later)	ΔGFR	urinary albumin/Cr（μg/mg）(baseline)	urinary albumin/Cr (7 years later)	Δurinary albumin/Cr（μg/mg）		SCr (baseline)	SCr (7 years later)	ΔSCr	BUN (baseline)	BUN (7 years later)	ΔBUN	UA (baseline)	UA (7 years later)	ΔUA	HCY (baseline)	HCY (7 years later)	ΔHCY	adiponectin (baseline)	adiponectin (7 years later)	Δadiponectin	Omentin (baseline)	Omentin (7 years later)	ΔOmentin	IL-6 (baseline)	IL-6 (7 years later)	ΔIL-6	TNF (baseline)	TNF (7 years later)	ΔTNF	CRP (baseline)	CRP (7 years later)	ΔCRP	APOA1 (baseline)	APOA1 (7 years later)	ΔAPOA1
57	1	1	40.37	61.75	174.37	26.74	47.38	46.43	-0.95	15.58	15.27	-0.31	80.46	71.61	-8.85	12.26	312.9	300.64	-13.33	49.41	58.99	9.57	7.25	8.34	1.09	342.36	366.05	23.7	9.27	9.53	0.27	18.5	12.87	-5.62	30.92	17.82	-13.11	124.25	138.03	13.78	23.65	26.36	2.7	6.45	8.12	1.67	1.18	1.12	-0.06
58	1	1	38.98	58.96	172.98	26.77	69.04	71.12	2.07	23.08	23.77	0.69	95.07	84.61	-10.46	10.77	291.38	280.62	-13.96	52.03	65.43	13.4	6.69	9.17	2.48	329.81	337.5	7.69	15.71	22.43	6.71	17.38	12.6	-4.79	29.04	20.16	-8.87	122.57	144.38	21.81	20.63	23.3	2.67	5.89	7.29	1.4	1.14	1.12	-0.02
59	1	1	29.14	39.28	163.14	26.87	71.4	73.54	2.14	26.83	27.63	0.8	77.9	69.33	-8.57	11.76	14.91	3.16	-9.73	72.88	86.11	13.24	2.76	3.66	0.9	241.27	285.55	44.28	10.09	11.18	1.09	9.51	10.63	1.12	32.67	26.54	-6.13	110.77	146.78	36.01	20.95	22.81	1.86	1.96	1.38	-0.57	0.84	0.73	-0.12
60	1	1	30.42	41.84	164.42	26.93	67.62	69.64	2.03	25.01	25.76	0.75	83.58	74.38	-9.19	11.28	16.46	5.18	-10.95	59.77	68.45	8.68	3.27	3.04	-0.23	252.79	293.53	40.74	11.28	13.55	2.28	10.54	10.88	0.35	26.32	21.68	-4.64	112.31	125.11	12.8	22.26	24.06	1.8	2.47	2.15	-0.32	0.88	0.78	-0.11
61	1	1	39.47	59.94	173.47	27.12	84.45	86.99	2.53	28.06	28.91	0.84	105.95	94.3	-11.65	10.9	299.3	288.4	-13.67	60.82	71.48	10.66	6.89	7.77	0.89	334.23	353.84	19.61	10.43	11.86	1.43	17.78	12.69	-5.08	31.97	17.61	-14.36	123.16	152.68	29.51	23.31	26.73	3.42	6.09	7.58	1.49	1.15	1.1	-0.05
62	1	1	37.61	56.23	171.61	27.35	72.28	74.45	2.17	24.54	25.28	0.74	83.51	74.32	-9.19	10.99	131.01	120.01	-12.61	53.01	63.96	10.95	6.15	5.29	-0.86	317.52	389.33	71.81	8.65	8.31	-0.35	16.29	12.32	-3.97	32.33	24.01	-8.32	120.94	143.55	22.62	21.66	23.69	2.03	5.35	6.47	1.12	1.1	0.91	-0.18
63	1	1	31.3	43.6	165.3	27.63	78.45	80.81	2.35	28.71	29.57	0.86	81.73	72.74	-8.99	10.97	17.84	6.87	-11.66	54.63	63.53	8.9	3.62	4.46	0.84	260.71	307.56	46.86	12.64	16.28	3.64	11.24	11.06	-0.18	34.71	28.27	-6.45	113.36	144.44	31.08	21.17	23.01	1.84	2.82	2.68	-0.14	0.91	0.79	-0.12
64	1	1	34.8	50.59	168.8	27.65	84.54	87.07	2.54	29.67	30.56	0.89	86.67	77.13	-9.53	11.22	24.92	13.7	-11.56	47.75	59.25	11.5	5.02	6.62	1.6	292.16	319.36	27.2	14.55	20.1	5.55	14.04	11.76	-2.28	32.85	23.94	-8.91	117.55	144.04	26.49	21.55	23.37	1.82	4.22	4.78	0.56	1.01	0.94	-0.07
65	1	1	36.66	54.32	170.66	27.71	77.27	79.59	2.32	26.53	27.33	0.8	94.64	84.23	-10.41	11.17	118.38	107.21	-12.77	63.2	70.19	6.99	5.76	6.18	0.42	308.92	348.66	39.74	9.48	9.96	0.48	15.53	12.13	-3.39	28.27	26.56	-1.7	119.79	141.61	21.82	21.97	23.94	1.97	4.96	5.89	0.93	1.07	0.97	-0.1
66	1	1	38.79	58.58	172.79	27.99	95.2	96.15	0.95	31.89	32.2	0.32	76.31	67.92	-8.39	11.31	276.18	264.87	-13.38	85.42	95.21	9.8	6.62	7.92	1.3	328.1	358.76	30.66	14.62	20.25	5.62	17.23	12.56	-4.67	30.28	24.84	-5.44	122.35	143.97	21.62	19.39	22.74	3.35	5.82	7.17	1.36	1.13	1.05	-0.08
67	1	1	36.69	54.39	170.69	28.07	66.63	68.63	2	22.87	23.55	0.69	86.61	77.09	-9.53	11.72	28.9	17.18	-12.59	65.98	75.87	9.89	5.78	5.69	-0.09	309.24	346.41	37.16	6.68	4.35	-2.32	15.55	12.14	-3.42	29.35	27.68	-1.67	119.83	144.78	24.95	20.79	22.93	2.14	4.98	5.92	0.94	1.07	0.97	-0.1
68	1	1	31.45	43.89	165.45	28.09	72.6	74.78	2.18	26.52	27.32	0.8	87.34	77.73	-9.61	11.44	19.96	8.52	-11.82	56.39	65.37	8.98	3.68	4.29	0.61	262.01	270.52	8.52	12.42	15.83	3.42	11.36	11.09	-0.27	33.62	28.88	-4.74	113.53	141.38	27.85	24.08	23.86	-0.22	2.88	2.77	-0.11	0.91	0.89	-0.03
69	1	1	45.42	71.85	179.42	28.18	65.68	67.65	1.97	20.4	21.01	0.61	88.23	78.52	-9.71	12.63	427.48	414.85	-14.74	52.42	60.97	8.55	9.27	10.96	1.69	387.82	412.53	24.72	14.49	19.98	5.49	22.54	13.88	-8.65	26.88	18.03	-8.86	130.31	143.06	12.75	19.99	22.01	2.02	8.47	11.15	2.68	1.33	1.27	-0.07
70	1	1	38.44	57.87	172.44	28.32	77.77	80.1	2.33	26.15	26.94	0.78	101	89.89	-11.11	11.67	269.38	257.71	-12.25	40.45	50.54	10.09	6.47	7.56	1.08	324.92	362.32	37.39	16.33	23.66	7.33	16.95	12.49	-4.46	31.64	25.44	-6.2	121.92	140.52	18.6	21.73	24.51	2.78	5.67	6.96	1.29	1.12	1.02	-0.1
71	1	1	36.36	53.72	170.36	29.05	58.45	55.53	-2.92	20.14	19.13	-1.01	84.99	75.64	-9.35	11.76	28.76	17.01	-13.16	51.01	57.8	6.79	5.64	6.31	0.66	306.25	336.15	29.9	6.72	4.43	-2.28	15.29	12.07	-3.22	32.54	32.29	-0.25	119.43	147.6	28.17	20.6	20.63	0.02	4.84	5.72	0.87	1.06	0.98	-0.08
72	1	1	40.15	61.3	174.15	29.11	70.16	72.26	2.1	23.13	23.83	0.69	81.72	72.73	-8.99	11.37	292.59	281.22	-13.1	37.47	42.71	5.24	7.16	8.8	1.64	340.34	383.04	42.7	15.91	22.82	6.91	18.32	12.83	-5.49	28.18	18.81	-9.37	123.98	156.08	32.11	19.33	22.24	2.92	6.36	7.99	1.63	1.17	1.06	-0.11
73	1	1	40.31	61.62	174.31	29.26	54.57	50.21	-4.37	17.96	16.52	-1.44	81.73	72.74	-8.99	12.94	295.84	282.9	-13.2	68.32	79.93	11.61	7.22	8.98	1.75	341.79	362.79	21	10.04	11.08	1.04	18.45	12.86	-5.59	28.54	21.86	-6.67	124.17	157.4	33.23	21.01	24.98	3.98	6.42	8.09	1.66	1.18	1.12	-0.06
74	1	1	32.82	46.63	166.82	30.56	84.79	87.33	2.54	30.47	31.38	0.91	87.33	77.73	-9.61	12.45	22.78	10.33	-11.55	53.02	68.4	15.38	4.23	6.14	1.91	274.36	259.5	-14.86	12.97	16.94	3.97	12.45	11.36	-1.09	33.55	28.64	-4.91	115.18	137.74	22.56	19.9	21.62	1.72	3.43	3.59	0.16	0.95	0.99	0.03
75	1	1	31.38	43.77	165.38	30.7	55.97	51.49	-4.48	20.46	18.83	-1.64	86.22	76.74	-9.48	12.63	19.25	6.61	-11.87	53.6	65.16	11.55	3.65	5.72	2.07	261.46	329.09	67.63	11.92	14.85	2.92	11.31	11.08	-0.23	29.64	25.61	-4.03	113.46	135.66	22.2	20.26	20.7	0.43	2.85	2.73	-0.12	0.91	0.74	-0.17
76	1	1	41.56	64.11	175.56	30.8	68.61	70.66	2.06	22.26	22.93	0.67	90.92	80.91	-10	13.14	334.64	321.5	-13.86	57.36	67.59	10.23	7.72	10.64	2.92	353	379	25.99	13.67	18.35	4.67	19.44	13.11	-6.33	29.71	23.79	-5.92	125.67	148.79	23.12	23.82	28.66	4.84	6.92	8.83	1.91	1.22	1.15	-0.07
77	1	1	29.99	40.99	163.99	30.85	69.76	71.86	2.09	25.94	26.72	0.78	94.49	84.1	-10.39	12.98	16.91	3.93	-10.14	51.26	60.64	9.39	3.1	2.97	-0.13	248.95	278.31	29.36	17.65	26.31	8.65	10.2	10.8	0.6	32.92	27.9	-5.01	111.79	129.84	18.04	22.26	23.47	1.21	2.3	1.9	-0.4	0.87	0.79	-0.08
78	1	1	28.21	37.41	162.21	31.09	67.12	69.13	2.01	25.51	26.27	0.77	81.52	72.55	-8.97	13.37	14.01	0.64	-9.67	68.47	78.63	10.16	2.38	3.4	1.02	232.85	256.07	23.22	10.71	12.43	1.71	8.76	10.44	1.68	34.91	32.04	-2.87	109.65	125.22	15.58	22.07	23.94	1.87	1.58	0.82	-0.76	0.82	0.75	-0.06
79	1	1	39.56	60.11	173.56	31.37	86.75	89.35	2.6	28.8	29.66	0.86	92.39	82.23	-10.16	12.88	283.51	270.63	-13.58	70.37	80.4	10.03	6.92	7.08	0.15	335.01	406.13	71.12	15.33	21.67	6.33	17.85	12.71	-5.13	29.43	24.32	-5.11	123.27	152.93	29.66	19.46	24.41	4.95	6.12	7.63	1.51	1.16	0.97	-0.18
80	1	1	39.19	59.38	173.19	31.5	87.49	88.37	0.87	29.17	29.46	0.29	86.26	76.77	-9.49	13.29	271.67	258.38	-12.76	58.73	69.36	10.63	6.78	7.8	1.02	331.73	356.78	25.06	14.08	19.16	5.08	17.55	12.64	-4.92	31.13	22.53	-8.6	122.83	142.4	19.57	20.66	22.73	2.06	5.98	7.42	1.44	1.15	1.08	-0.07
81	1	1	47.03	75.06	181.03	31.68	71.23	73.37	2.14	21.74	22.39	0.65	94.99	84.54	-10.45	13.07	454.4	441.33	-15.03	75.69	86.51	10.83	9.91	11.14	1.23	402.26	448.88	46.62	14.48	19.97	5.48	23.82	14.21	-9.62	25.68	17.91	-7.76	132.23	156.12	23.88	20.7	23.95	3.25	9.11	12.12	3.01	1.38	1.26	-0.12
82	1	1	43.22	67.44	177.22	31.74	95.93	96.89	0.96	30.54	30.85	0.31	81.7	72.71	-8.99	13.96	364.32	350.36	-14.07	79.94	89.15	9.2	8.39	9.15	0.76	367.97	414.79	46.82	13.79	18.57	4.79	20.78	13.44	-7.33	27.4	21.52	-5.87	127.66	160.83	33.17	20.22	23.93	3.71	7.59	9.83	2.24	1.27	1.14	-0.12
83	1	1	42.52	66.04	176.52	31.95	75.67	73.4	-2.27	24.28	23.56	-0.73	84.79	75.46	-9.33	13.97	351.6	337.63	-13.24	71.39	81.45	10.06	8.11	9.66	1.55	361.68	376.01	14.34	14.13	19.27	5.13	20.22	13.3	-6.91	27.92	21.9	-6.02	126.82	155.16	28.34	22.09	27.51	5.42	7.31	9.41	2.1	1.25	1.2	-0.04
84	1	1	36.56	54.13	170.56	32.42	75.91	73.63	-2.28	26.09	25.31	-0.78	74.89	66.65	-8.24	13.91	29.71	16.8	-13.47	57.5	64.13	6.64	5.73	5.76	0.03	308.08	323.46	15.38	8.92	8.84	-0.08	15.45	12.11	-3.34	27.65	19.5	-8.15	119.68	143.03	23.35	20.99	21.28	0.29	4.93	5.84	0.91	1.07	1.02	-0.04
85	1	1	36.01	53.02	170.01	32.45	75.16	72.91	-2.25	26	25.22	-0.78	93.09	82.85	-10.24	13.93	28.55	14.61	-12.95	60.09	71.43	11.35	5.5	5.66	0.16	303.09	320.16	17.07	13.92	18.83	4.92	15.01	12	-3.01	33.48	20.41	-13.08	119.01	153.35	34.34	21.87	23.5	1.63	4.7	5.51	0.8	1.05	1	-0.05
86	1	1	38.27	57.54	172.27	32.5	90.4	91.3	0.9	30.46	30.77	0.3	88	78.32	-9.68	13.89	135.61	121.71	-12.34	62.66	77.33	14.68	6.41	7.39	0.98	323.42	373.4	49.98	9.54	10.07	0.54	16.81	12.45	-4.36	31.39	23.45	-7.95	121.72	138.47	16.74	24.14	27.82	3.69	5.61	6.86	1.25	1.12	0.99	-0.13
87	1	1	35.87	52.74	169.87	32.6	66.77	68.77	2	23.14	23.83	0.69	88.21	78.5	-9.7	13.55	28.36	14.81	-12.73	54.29	66.9	12.61	5.45	5.77	0.32	301.85	367.38	65.53	7.88	6.77	-1.12	14.9	11.97	-2.92	37.62	28.29	-9.32	118.85	139.79	20.95	17.64	18.83	1.2	4.65	5.42	0.77	1.05	0.88	-0.17
88	1	1	30.73	42.45	164.73	32.81	79.03	81.4	2.37	29.13	30	0.87	94.21	83.85	-10.36	13.63	18.41	4.78	-11.61	57.72	68.73	11.01	3.39	4.69	1.3	255.54	316.32	60.78	11.65	14.3	2.65	10.78	10.95	0.16	25.72	21.16	-4.56	112.67	139.48	26.81	21.25	22.44	1.19	2.59	2.34	-0.25	0.89	0.73	-0.16
89	1	1	27.13	35.25	161.13	32.95	61.6	63.45	1.85	23.73	24.44	0.71	105.83	94.19	-11.64	14.22	13.87	-0.35	-9.79	92.83	105.61	12.78	1.95	3.82	1.87	223.13	261.95	38.82	10.64	12.28	1.64	7.9	10.23	2.32	35.33	25.97	-9.36	108.35	130.56	22.21	20.49	20.88	0.39	1.15	0.18	-0.97	0.78	0.68	-0.1
90	1	1	40.14	61.28	174.14	33.02	88.81	89.69	0.89	29.28	29.58	0.29	74.79	66.56	-8.23	14.37	296.73	282.36	-12.94	58.85	68.43	9.58	7.16	8.34	1.18	340.27	405.67	65.39	9.18	9.36	0.18	18.31	12.83	-5.48	28.23	14.7	-13.53	123.97	148.83	24.86	21.95	24.8	2.85	6.36	7.98	1.63	1.17	1.01	-0.17
91	1	1	38.22	57.44	172.22	33.48	72.56	74.73	2.18	24.46	25.2	0.73	78.4	69.77	-8.62	14.55	128.91	114.36	-12.67	83.07	89.72	6.65	6.39	5.9	-0.49	322.99	364.6	41.61	18.62	28.23	9.62	16.78	12.44	-4.33	27.84	15.68	-12.16	121.67	153.75	32.08	21.81	23.96	2.16	5.59	6.83	1.24	1.12	1.01	-0.11
92	1	1	39.09	59.18	173.09	33.49	76.65	78.95	2.3	25.58	26.35	0.77	94.26	83.89	-10.37	14.9	139.19	124.3	-12.04	51.28	60.41	9.13	6.74	5.44	-1.3	330.81	375.37	44.57	9.23	9.46	0.23	17.47	12.62	-4.85	31.42	23.98	-7.43	122.71	143.48	20.77	21.54	24.14	2.6	5.94	7.35	1.42	1.14	1.03	-0.12
93	1	2	37.07	55.13	181.07	33.53	68.54	70.6	2.06	20.91	21.53	0.63	95.19	84.72	-10.47	14.52	29.23	16.71	-12.72	65.13	76.72	11.59	5.93	9.48	3.55	312.61	343.6	30.99	8.4	7.79	-0.6	15.85	12.21	-3.64	33.49	24.95	-8.54	120.28	154.39	34.11	20.9	23.7	2.8	5.13	6.14	1.01	1.08	1	-0.08
94	1	2	30.87	42.73	164.87	33.66	73.83	76.05	2.22	27.16	27.98	0.81	81.58	72.61	-8.97	13.78	18.5	4.72	-10.35	47.16	57.18	10.02	3.45	4.51	1.06	256.79	286.89	30.1	11.07	13.13	2.07	10.89	10.97	0.08	31.34	28.26	-3.08	112.84	128.68	15.84	22.25	24.09	1.84	2.65	2.42	-0.23	0.9	0.82	-0.08
95	1	2	42.19	65.38	186.19	33.69	56.94	54.09	-2.85	16.42	15.6	-0.82	82.25	73.2	-9.05	13.39	339.64	326.25	-13.29	39.75	50.21	10.46	7.98	10.31	2.33	358.72	390.95	32.23	14.55	20.1	5.55	19.95	13.24	-6.71	29.18	18.55	-10.62	126.43	150.65	24.22	20.33	22.67	2.35	7.18	9.21	2.04	1.24	1.15	-0.09
96	1	2	34.44	49.89	158.44	33.74	64.97	66.92	1.95	25.88	26.66	0.78	101.44	90.28	-11.16	16.34	27.17	10.83	-11.25	52	62.83	10.82	4.88	5.92	1.04	289	336.77	47.78	13.36	17.72	4.36	13.76	11.69	-2.07	32.46	24.98	-7.48	117.13	150.29	33.15	22.5	23.78	1.28	4.08	4.57	0.49	1	0.88	-0.12
97	1	2	31.8	44.6	165.8	34.37	83.53	86.04	2.51	30.39	31.3	0.91	90.96	80.95	-10.01	15.01	20.97	5.96	-10.83	52.18	63.96	11.78	3.82	3.67	-0.15	265.2	280.54	15.33	12.13	15.25	3.13	11.64	11.16	-0.48	31.01	27.59	-3.41	113.96	124.96	11	22.08	23.92	1.85	3.02	2.98	-0.04	0.92	0.88	-0.04
98	1	2	31.89	44.79	155.89	34.62	74.98	77.23	2.25	30.85	31.78	0.93	97.72	86.97	-10.75	16.12	22.56	6.44	-11.14	49.93	61.07	11.13	3.86	3.69	-0.17	266.05	299.42	33.37	12.01	15.01	3.01	11.72	11.18	-0.54	28.48	25.41	-3.07	114.07	133.45	19.38	22.73	24.06	1.33	3.06	3.04	-0.02	0.93	0.84	-0.09
99	1	2	33.86	48.71	167.86	34.77	69.88	71.97	2.1	24.8	25.54	0.74	80.51	71.65	-8.86	15.72	25.76	10.04	-11.29	66.05	73.68	7.63	4.64	6	1.36	283.7	313.29	29.6	13.33	17.67	4.33	13.28	11.57	-1.71	33.13	18.91	-14.22	116.43	144.77	28.34	21.07	22.52	1.45	3.84	4.21	0.37	0.99	0.91	-0.08
100	1	2	33.73	48.47	167.73	34.97	76.19	73.91	-2.29	27.08	26.27	-0.81	96.98	86.31	-10.67	15.83	25.24	9.41	-11.28	71.4	81.38	9.98	4.59	6.4	1.81	282.6	302.74	20.15	13.54	18.08	4.54	13.19	11.55	-1.64	32.79	31.25	-1.54	116.28	139.88	23.6	20.97	21.98	1.02	3.79	4.14	0.35	0.98	0.93	-0.06
101	1	2	33.38	47.76	167.38	35.21	81.67	84.12	2.45	29.15	30.03	0.87	94.71	84.29	-10.42	16.19	24.58	8.39	-11.09	62.18	71.43	9.25	4.45	3.71	-0.74	279.43	304.96	25.53	12.22	15.43	3.22	12.9	11.48	-1.43	34.91	31.61	-3.31	115.86	137.2	21.34	20.59	21.31	0.72	3.65	3.93	0.28	0.97	0.9	-0.07
102	1	2	40.25	61.49	174.25	35.32	69.88	71.98	2.1	23.02	23.71	0.69	86.56	77.04	-9.52	15.85	143.7	127.85	-12.81	66.72	73.39	6.67	7.2	6.76	-0.44	341.22	398.33	57.11	14.59	20.17	5.59	18.4	12.85	-5.55	31.22	25.24	-5.98	124.1	161.11	37.02	22.33	26.29	3.95	6.4	8.05	1.65	1.18	1.03	-0.15
103	1	2	38.57	58.13	172.57	35.96	67.96	70	2.04	22.82	23.51	0.68	85.87	76.43	-9.45	15.79	128.08	112.29	-12.3	60.2	73.26	13.06	6.53	8.02	1.49	326.09	327.34	1.24	8.84	8.67	-0.16	17.05	12.51	-4.54	32.65	30.76	-1.89	122.08	140.04	17.96	23.66	27.83	4.17	5.73	7.04	1.31	1.13	1.12	-0.01
104	1	2	32.96	46.92	166.96	36.32	76.44	74.15	-2.29	27.42	26.6	-0.82	77.44	68.93	-8.52	16.31	25.04	8.73	-11.5	68.66	78.73	10.07	4.28	4.09	-0.2	275.63	328.75	53.12	13.65	18.3	4.65	12.57	11.39	-1.18	33.59	29.39	-4.2	115.35	137.6	22.25	19.83	21.41	1.59	3.48	3.68	0.19	0.96	0.82	-0.14
105	1	2	42.52	66.05	176.52	36.83	70.9	73.03	2.13	22.75	23.44	0.68	81.78	72.79	-9	16.29	331.27	314.99	-12.87	62.59	69.77	7.18	8.11	10.08	1.97	361.72	378.25	16.53	10.35	11.7	1.35	20.22	13.3	-6.91	30.07	20.51	-9.56	126.83	147.08	20.25	19.9	24.21	4.31	7.31	9.41	2.1	1.25	1.2	-0.05
106	1	2	27.2	35.39	161.2	37.15	66.33	68.32	1.99	25.53	26.29	0.77	90.83	80.84	-9.99	16.24	15.65	-0.59	-8.36	53.33	66.06	12.73	1.98	1.46	-0.52	223.76	246.56	22.8	10.18	11.35	1.18	7.96	10.24	2.28	36.65	31.71	-4.94	108.43	121.7	13.27	20.46	21.47	1.01	1.18	0.22	-0.96	0.79	0.72	-0.06
107	1	2	38.75	58.51	172.75	37.18	71.59	73.74	2.15	23.99	24.71	0.72	79.06	70.37	-8.7	16.27	125.76	109.49	-12.79	50.08	56.99	6.92	6.6	7.36	0.76	327.78	337.21	9.44	7.32	5.65	-1.68	17.2	12.55	-4.65	29.09	32.06	2.97	122.3	155.99	33.68	20.03	22.47	2.44	5.8	7.15	1.35	1.13	1.1	-0.03
108	1	2	35.42	51.84	159.42	37.34	84.19	86.71	2.53	33.13	34.12	0.99	87.68	78.04	-9.65	15.97	28.6	12.63	-11.63	50.87	60.56	9.69	5.27	6	0.73	297.77	326.39	28.62	13.85	18.71	4.85	14.53	11.88	-2.65	33.55	22.13	-11.42	118.3	150.18	31.88	23.03	25	1.96	4.47	5.15	0.68	1.03	0.96	-0.08
109	1	2	36.21	53.42	180.21	38.01	82.92	85.41	2.49	25.53	26.3	0.77	79.76	70.99	-8.77	15.77	29.81	14.04	-12.63	72.42	78.31	5.88	5.58	7.23	1.65	304.88	347.86	42.98	13.46	17.92	4.46	15.17	12.04	-3.13	32.36	22.36	-10	119.25	130.1	10.85	18.84	20.2	1.35	4.78	5.63	0.84	1.06	0.94	-0.11
110	1	2	32.73	46.46	166.73	38.02	71.77	73.93	2.15	25.82	26.59	0.77	94.71	84.3	-10.42	15.48	23.82	8.34	-12.15	75.01	82.59	7.58	4.19	5.91	1.71	273.57	317.94	44.37	12.34	15.68	3.34	12.38	11.35	-1.04	34.33	29.14	-5.2	115.08	135.24	20.17	21.05	22.46	1.41	3.39	3.54	0.15	0.95	0.84	-0.12
111	1	2	33.25	47.5	167.25	38.23	80.14	82.55	2.4	28.65	29.51	0.86	100.48	89.42	-11.05	15.62	24.2	8.58	-11.38	56.11	68.69	12.59	4.4	6.19	1.79	278.27	286.64	8.37	12.39	15.79	3.39	12.8	11.45	-1.35	33.08	29.16	-3.92	115.7	137.41	21.71	20.53	20.26	-0.27	3.6	3.85	0.25	0.97	0.94	-0.03
112	1	2	40.25	61.49	174.25	38.78	87.35	88.22	0.87	28.77	29.06	0.29	91.29	81.25	-10.04	16.38	286.37	269.99	-13.77	61.18	68.56	7.38	7.2	9.68	2.48	341.22	365.76	24.54	15.91	22.83	6.91	18.4	12.85	-5.55	30.65	24.93	-5.72	124.1	152.98	28.89	19.38	22.22	2.85	6.4	8.05	1.65	1.18	1.11	-0.07
[truncated: 51 more columns]

## Sheet: Group A3
ID	group	gender	Disease course (months)	age (year)	height (cm)	liver fat content (%)	weight (baseline)	weight (7 years later)	Δweight	BMI (baseline)	BMI (7 years later)	ΔBMI	GFR (baseline)	GFR (7 years later)	ΔGFR	urinary albumin/Cr（μg/mg）(baseline)	urinary albumin/Cr (7 years later)	Δurinary albumin/Cr（μg/mg）		SCr (baseline)	SCr (7 years later)	ΔSCr	BUN (baseline)	BUN (7 years later)	ΔBUN	UA (baseline)	UA (7 years later)	ΔUA	HCY (baseline)	HCY (7 years later)	ΔHCY	adiponectin (baseline)	adiponectin (7 years later)	Δadiponectin	Omentin (baseline)	Omentin (7 years later)	ΔOmentin	IL-6 (baseline)	IL-6 (7 years later)	ΔIL-6	TNF (baseline)	TNF (7 years later)	ΔTNF	CRP (baseline)	CRP (7 years later)	ΔCRP	APOA1 (baseline)	APOA1 (7 years later)	ΔAPOA1
113	1	2	40.02	61.03	174.02	39.04	98.32	99.3	0.98	32.47	32.79	0.32	85.67	76.25	-9.42	16.85	76.7	59.85	-22.83	70.26	76.6	6.33	7.11	10.48	3.38	241.53	282.43	40.9	13.63	18.25	4.63	18.21	12.8	-5.41	29.68	22.8	-6.88	123.82	148.95	25.13	21.39	24.09	2.7	6.31	7.91	1.6	1.17	1.03	-0.14
114	1	2	38.28	57.56	172.28	39.13	67.99	70.03	2.04	22.91	23.59	0.69	78.68	70.02	-8.65	16.73	26.49	9.76	-20.35	66.13	76.48	10.35	6.41	6.65	0.24	349.72	387.15	37.42	17.06	25.13	8.06	16.83	12.46	-4.37	30.25	23.74	-6.52	121.74	140.66	18.92	21.02	23.3	2.27	5.61	6.87	1.26	1.12	1.11	-0.01
115	1	2	39.46	59.91	173.46	39.56	72.67	74.85	2.18	24.15	24.88	0.72	104.39	92.9	-11.48	18.08	74.37	56.29	-22.25	59.06	70.1	11.04	6.88	7.62	0.74	386.38	425.31	38.93	14.17	19.34	5.17	17.77	12.69	-5.07	30.13	21.59	-8.55	123.15	147.3	24.15	22.23	25.03	2.8	6.08	7.57	1.49	1.15	0.98	-0.17
116	1	2	44.15	69.31	178.15	40.22	66.66	68.66	2	21	21.63	0.63	83.36	74.19	-9.17	17.97	349.11	331.14	-24.87	59.26	67.8	8.54	8.76	9.59	0.83	327.56	365.38	37.82	14.41	19.82	5.41	21.52	13.63	-7.89	33.07	19.66	-13.41	128.78	155.85	27.07	21.83	25.64	3.81	7.96	10.39	2.43	1.29	1.31	0.02
117	1	2	37.52	56.04	171.52	40.53	80.95	83.37	2.43	27.51	28.34	0.83	72.61	64.62	-7.99	17.58	26.11	8.53	-19.32	45.91	59.58	13.67	6.11	6.37	0.26	309.53	336.84	27.31	13.77	18.53	4.77	16.22	12.3	-3.91	31.44	25.97	-5.46	120.82	139.45	18.62	20.22	21.85	1.63	5.31	6.41	1.1	1.1	1.02	-0.07
118	1	2	38.94	58.89	172.94	40.75	83.58	86.08	2.51	27.94	28.78	0.84	88.4	78.68	-9.72	16.56	29.59	56.03	-21.63	50.49	64.16	13.67	6.68	6.8	0.12	386.45	427.5	41.05	16.89	24.78	7.89	17.36	12.59	-4.77	30.97	23.21	-7.77	122.53	125.8	3.26	20.8	24.77	3.97	5.88	7.27	1.39	1.14	1.06	-0.08
119	1	2	45.26	71.53	179.26	40.84	76.46	74.17	-2.29	23.79	23.08	-0.71	83.87	74.64	-9.23	17.34	370.02	352.68	-25.29	67.24	75.78	8.54	9.21	9.46	0.25	305.05	352.88	47.83	15.11	21.23	6.11	22.41	13.85	-8.56	35.4	23.55	-11.85	130.12	149.22	19.11	21.61	25.64	4.03	8.41	11.06	2.65	1.33	1.23	-0.1
120	1	2	34.32	49.64	158.32	40.92	78.55	80.91	2.36	31.34	32.28	0.94	83.83	74.61	-9.22	17.27	22.82	5.55	-18.23	53.68	63.76	10.08	4.83	5.85	1.02	338.29	390.36	52.06	11.25	13.5	2.25	13.66	11.66	-1.99	32.21	28.75	-3.46	116.99	142.84	25.86	21.59	22.16	0.57	4.03	4.49	0.46	1	0.89	-0.11
121	1	2	41.19	63.38	175.19	41.35	79.55	81.94	2.39	25.92	26.7	0.78	85.42	76.03	-9.4	17.06	83.54	66.47	-23.36	57.63	66.55	8.93	7.58	9.42	1.84	302.55	341.38	38.83	14.29	19.59	5.29	19.15	13.04	-6.11	32.63	24.89	-7.74	125.23	145.05	19.82	21.39	24.08	2.7	6.78	8.61	1.84	1.21	1.11	-0.1
122	1	2	36.72	54.44	170.72	41.99	61.35	63.19	1.84	21.05	21.68	0.63	78.84	70.17	-8.67	16.6	24.34	7.74	-19.3	67.11	80.4	13.29	5.79	8.28	2.49	323.87	346.73	22.86	11.56	14.11	2.56	15.57	12.14	-3.43	31.91	26.52	-5.39	119.86	143.1	23.24	18.83	20.14	1.32	4.99	5.93	0.94	1.07	1.01	-0.06
123	1	2	41.71	64.41	175.71	42.2	82.68	85.16	2.48	26.78	27.59	0.8	100.42	89.37	-11.05	17.16	318.68	301.53	-24.53	56	67.99	11.99	7.78	10.26	2.48	392.68	446.56	53.87	14.64	20.29	5.64	19.56	13.14	-6.42	31.56	18.42	-13.15	125.85	148.67	22.82	21.66	25.27	3.61	6.98	8.92	1.94	1.22	1.23	0.01
124	1	2	35.26	51.52	159.26	42.24	82.34	84.81	2.47	32.46	33.44	0.97	96.19	85.61	-10.58	17.7	23.39	5.69	-19.8	35.41	45.94	10.53	5.2	6.15	0.94	342.64	367.44	24.8	16.4	23.8	7.4	14.41	11.85	-2.56	30.56	25.71	-4.85	118.11	134.46	16.35	21.47	22.79	1.32	4.4	5.06	0.65	1.03	0.96	-0.07
125	1	2	32.1	45.2	166.1	42.4	80.52	82.94	2.42	29.19	30.06	0.88	98.33	87.51	-10.82	18.15	21.26	3.11	-16.22	61.96	72.1	10.14	3.94	4.28	0.34	273.44	298.63	25.19	7.9	6.8	-1.1	11.88	11.22	-0.66	34.23	32.74	-1.48	114.32	125.62	11.3	19.72	19.75	0.04	3.14	3.16	0.02	0.93	0.91	-0.03
126	1	2	41.38	63.76	175.38	42.55	87.14	88.01	0.87	28.33	28.61	0.28	86.97	77.4	-9.57	17.17	216.78	199.61	-22.97	67.74	74.5	6.75	7.65	8.07	0.42	290	332.73	42.73	13.6	18.2	4.6	19.3	13.08	-6.23	32.77	26.7	-6.07	125.46	139.81	14.36	21.95	25.29	3.34	6.85	8.73	1.88	1.21	1.12	-0.09
127	1	2	33.09	47.18	167.09	42.56	77.75	80.08	2.33	27.85	28.68	0.84	74.92	66.68	-8.24	17.81	21.69	3.88	-15.1	72.67	81.46	8.79	4.34	6.04	1.7	267.91	276.17	8.26	11.97	14.94	2.97	12.67	11.42	-1.25	36.06	33.7	-2.36	115.51	148.33	32.82	21.03	21.36	0.33	3.54	3.75	0.22	0.96	0.93	-0.04
128	1	2	38.67	58.34	172.67	42.65	72.02	74.18	2.16	24.16	24.88	0.72	97.29	86.59	-10.7	18.39	28.05	9.66	-20.23	60.71	71.82	11.12	6.57	6.59	0.02	321.17	338.49	17.31	12.43	15.86	3.43	17.14	12.53	-4.6	36.56	28.35	-8.21	122.2	146.54	24.34	23.81	26.21	2.41	5.77	7.1	1.33	1.13	1.05	-0.08
129	1	2	38.73	58.46	172.73	42.71	71.79	73.95	2.15	24.06	24.78	0.72	98.56	87.72	-10.84	18.26	27.9	9.64	-20.14	56.96	64.78	7.83	6.59	6.48	-0.11	316.68	343.63	26.96	14.72	20.44	5.72	17.18	12.55	-4.64	30.3	21.2	-9.1	122.27	139.21	16.93	20.44	22.85	2.4	5.79	7.14	1.35	1.13	1.03	-0.1
130	1	2	34.42	49.84	168.42	42.79	88.99	89.88	0.89	31.37	31.69	0.31	89.57	79.72	-9.85	18.08	23.36	5.28	-18.65	65.8	80.61	14.82	4.87	7.46	2.59	337.39	366.95	29.55	10.25	11.51	1.25	13.73	11.68	-2.05	32.39	27.82	-4.57	117.1	134.63	17.53	22.65	23.6	0.95	4.07	4.55	0.48	1	0.93	-0.07
131	1	2	33.8	48.59	167.8	43.01	80.66	83.08	2.42	28.65	29.51	0.86	100.23	89.2	-11.02	17.54	22.3	4.76	-18	49.01	58.57	9.56	4.62	4.65	0.03	343.83	409.47	65.64	8.34	7.67	-0.66	13.24	11.56	-1.68	31.43	26.69	-4.74	116.36	139.7	23.35	19.64	20.21	0.57	3.82	4.18	0.36	0.98	0.89	-0.09
132	1	2	29.17	39.34	163.17	43.11	65.69	67.67	1.97	24.67	25.41	0.74	83.49	74.31	-9.18	17.96	17.87	-0.09	-16.92	57.9	68.19	10.29	2.77	3.43	0.66	354.35	348.77	-5.58	10.03	11.06	1.03	9.54	10.63	1.1	28.66	27.01	-1.65	110.8	136.86	26.05	22.79	22.77	-0.02	1.97	1.4	-0.57	0.85	0.74	-0.11
133	1	2	45.96	72.93	179.96	43.44	79.12	81.5	2.37	24.43	25.16	0.73	95.48	84.98	-10.5	19.4	390.49	371.09	-25.18	54.62	63.82	9.2	9.49	9.92	0.43	311.45	377.19	65.74	16.06	23.12	7.06	22.97	13.99	-8.98	33.35	22.94	-10.41	130.96	154.35	23.39	23.67	28.03	4.36	8.69	11.48	2.79	1.35	1.21	-0.14
134	1	2	33.17	47.34	167.17	43.89	67.49	69.52	2.02	24.15	24.88	0.72	84.81	75.48	-9.33	18.23	22.12	3.9	-17.76	54.67	64.71	10.04	4.37	4.67	0.31	309.46	333.17	23.71	10.68	12.36	1.68	12.73	11.43	-1.3	34.8	32.56	-2.24	115.6	139.57	23.97	20.65	21.31	0.66	3.57	3.8	0.23	0.97	0.9	-0.07
135	1	2	36.43	53.86	170.43	43.94	86.05	88.63	2.58	29.62	30.51	0.89	80.61	71.75	-8.87	18.17	25.96	7.78	-19.62	51.31	60.85	9.54	5.67	4.5	-1.18	276.82	289.7	12.88	10.99	12.99	1.99	15.34	12.09	-3.26	30.87	22.93	-7.94	119.52	145.91	26.39	23.68	25.38	1.7	4.87	5.76	0.89	1.06	1.03	-0.04
136	1	2	34.83	50.66	168.83	44.32	74.96	77.21	2.25	26.3	27.09	0.79	90.05	80.14	-9.91	17.54	23.14	5.59	-18.81	52.98	60.64	7.65	5.03	6.87	1.84	329.5	359.84	30.33	12.72	16.43	3.72	14.06	11.77	-2.3	30.05	24.72	-5.33	117.59	131.46	13.86	22.33	23.33	1	4.23	4.8	0.57	1.01	0.9	-0.12
137	1	2	50.18	81.35	184.18	44.71	85.67	88.24	2.57	25.25	26.01	0.76	93.88	83.55	-10.33	19.4	477.14	457.74	-26.77	66.33	76.12	9.79	11.17	10.03	-1.14	327.03	357.41	30.38	13.28	17.57	4.28	26.34	14.84	-11.51	31.72	18.24	-13.48	136.01	149.74	13.73	21.73	26.75	5.02	10.37	14.01	3.64	1.48	1.35	-0.12
138	1	2	42.26	65.52	176.26	45.27	66.84	68.85	2.01	21.51	22.16	0.65	96.16	85.59	-10.58	18.42	222.2	203.78	-23.33	58.77	68.17	9.4	8	8.83	0.82	301.08	340.8	39.71	13.37	17.74	4.37	20.01	13.25	-6.76	29.06	19.51	-9.55	126.51	139.6	13.09	18.33	20.38	2.05	7.2	9.26	2.05	1.24	1.22	-0.02
139	1	2	40.4	61.81	174.4	45.85	75.6	73.33	-2.27	24.86	24.11	-0.75	92.11	81.98	-10.13	19.18	77.54	58.36	-22.41	50.34	58.79	8.45	7.26	7.35	0.09	326.64	364.72	38.08	17.56	26.13	8.56	18.52	12.88	-5.64	29.99	21.87	-8.13	124.29	155.47	31.19	20.97	23.91	2.94	6.46	8.14	1.68	1.18	1.12	-0.07
140	1	2	42.66	66.32	176.66	45.95	86.55	89.14	2.6	27.73	28.56	0.83	99.68	88.71	-10.96	20.43	301.56	281.13	-23.81	88.44	95.87	7.43	8.16	6.9	-1.27	288.76	315.41	26.65	14.07	19.15	5.07	20.33	13.33	-7	33.41	22.85	-10.56	126.99	153.48	26.49	20.64	24.1	3.47	7.36	9.5	2.13	1.25	1.16	-0.09
141	1	2	36.94	54.88	180.94	46.19	87.25	88.12	0.87	26.65	26.92	0.27	83.85	74.63	-9.22	20.57	27.96	7.39	-19.02	64.55	72.52	7.97	5.88	6.52	0.64	339.14	391.95	52.82	12.44	15.87	3.44	15.75	12.19	-3.56	32.6	26.53	-6.08	120.13	132.72	12.59	21.19	22.34	1.15	5.08	6.06	0.99	1.08	0.91	-0.17
142	1	2	38.71	58.42	172.71	47.2	49.45	48.46	-0.99	16.58	16.25	-0.33	82.12	73.09	-9.03	20.12	29.27	9.15	-20.25	55.96	67.72	11.76	6.58	9.17	2.58	360	371.21	11.21	13.39	17.78	4.39	17.17	12.54	-4.63	32.64	25.07	-7.56	122.25	140.22	17.96	21.3	24.01	2.71	5.78	7.13	1.34	1.13	1.03	-0.1
143	1	1	34.75	50.5	158.75	47.21	95.66	96.62	0.96	37.96	38.34	0.38	69.24	61.63	-7.62	19.51	25.08	5.57	-18.22	59.72	67.55	7.82	5	7.35	2.35	313.74	381.14	67.4	11.3	13.59	2.3	14	11.75	-2.25	35.06	30.69	-4.37	117.5	150.69	33.18	20.53	21.31	0.79	4.2	4.75	0.55	1.01	0.93	-0.09
144	1	1	29.89	40.79	163.89	47.28	95.76	96.72	0.96	35.65	36.01	0.36	84.06	74.81	-9.25	19.61	20.34	0.74	-16.23	67.43	77.32	9.89	3.06	3.36	0.3	376.38	367.5	-8.88	10.06	11.11	1.06	10.12	10.78	0.66	25.83	25.54	-0.29	111.67	120.17	8.5	19.31	19.27	-0.03	2.26	1.84	-0.42	0.87	0.81	-0.05
145	1	1	42.33	65.67	176.33	48.72	90.09	90.99	0.9	28.97	29.26	0.29	110.3	98.17	-12.13	20.35	311.94	291.6	-23.88	60.36	69.73	9.37	8.03	8.85	0.82	291.77	324.35	32.58	12.91	16.82	3.91	20.07	13.27	-6.8	32.58	24.96	-7.62	126.6	150.47	23.87	21.65	24.93	3.27	7.23	9.3	2.07	1.24	1.21	-0.03
146	1	1	34.56	50.11	158.56	49.73	81.59	84.04	2.45	32.45	33.43	0.97	80.28	71.45	-8.83	20.74	25.63	4.89	-17.03	60.34	71.81	11.47	4.92	5.28	0.35	273.84	321.58	47.74	16	22.99	7	13.84	11.71	-2.13	27.08	22.56	-4.52	117.27	142.38	25.11	18.08	18.69	0.61	4.12	4.63	0.51	1.01	0.89	-0.11
147	1	1	29.47	39.94	163.47	50.28	67.04	69.06	2.01	25.09	25.84	0.75	87.33	77.72	-9.61	20.96	20.62	-0.34	-14.95	57.27	66.26	8.99	2.89	3.83	0.94	244.24	266.82	22.59	8.08	7.16	-0.92	9.78	10.69	0.92	34.76	33.89	-0.87	111.16	136.38	25.21	23.78	23.59	-0.19	2.09	1.58	-0.51	0.85	0.79	-0.06
148	1	1	39.82	60.64	173.82	50.78	78.14	80.49	2.34	25.86	26.64	0.78	79.87	71.08	-8.79	20.9	29.75	9.86	-20.59	62.45	70.04	7.6	7.03	8.7	1.68	362.95	398.08	35.13	20.51	32.01	11.51	18.06	12.76	-5.29	39.51	30.23	-9.28	123.59	141.04	17.46	22.34	25.16	2.82	6.23	7.79	1.56	1.16	1.09	-0.08
149	1	1	39.92	60.84	173.92	51.21	68.19	70.24	2.05	22.54	23.22	0.68	94.57	84.16	-10.4	20.73	29.04	10.31	-21.72	55.08	63.43	8.35	7.07	9.06	2	369.02	428.27	59.25	17.56	26.12	8.56	18.14	12.78	-5.35	36.56	28.77	-7.79	123.71	140.8	17.1	20.61	23.42	2.81	6.27	7.85	1.58	1.17	1.03	-0.14
150	1	1	38.14	57.28	172.14	51.53	60.23	57.22	-3.01	20.32	19.31	-1.02	97.5	86.78	-10.73	19.78	28.98	9.2	-20.19	83.98	94.21	10.23	6.36	6.87	0.52	378.97	390.78	11.81	17.98	26.96	8.98	16.71	12.43	-4.28	32.28	24.66	-7.63	121.57	141.01	19.44	19.37	21.5	2.13	5.56	6.78	1.23	1.11	1.01	-0.1
151	1	1	38.02	57.04	182.02	51.53	69.3	71.38	2.08	20.92	21.54	0.63	93.17	82.92	-10.25	21.55	29.22	8.68	-19.9	77.77	89.15	11.37	6.31	5.29	-1.02	296.33	320.55	24.23	15.8	22.6	6.8	16.62	12.4	-4.21	22.69	15.89	-6.8	121.42	153.63	32.21	20.57	22.6	2.03	5.51	6.71	1.2	1.11	1.06	-0.05
152	1	1	32.76	46.52	166.76	52.15	73.33	75.53	2.2	26.37	27.16	0.79	96.77	86.13	-10.64	21.68	23.81	2.13	-15.45	60.73	72.08	11.35	4.2	2.51	-1.7	248.05	267.59	19.54	10.3	11.6	1.3	12.41	11.35	-1.06	29.25	26.68	-2.58	115.11	140.09	24.98	19.65	19.46	-0.19	3.4	3.56	0.15	0.95	0.83	-0.12
153	1	1	39.62	60.23	173.62	52.21	80.19	82.59	2.41	26.6	27.4	0.8	92.16	82.02	-10.14	21.02	29.88	9.85	-20.77	58.6	68.38	9.77	6.95	9.45	2.5	351.42	386.65	35.23	13.64	18.27	4.64	17.89	12.72	-5.17	26.9	18.72	-8.18	123.34	149.11	25.77	21.61	23.66	2.05	6.15	7.67	1.52	1.16	1.06	-0.1
154	1	1	38.63	58.25	172.63	52.49	64.51	66.44	1.94	21.65	22.3	0.65	81.14	72.21	-8.93	20.51	29.3	8.79	-20.3	67.23	74.49	7.26	6.55	9.92	3.37	178.37	212.37	33.99	12.56	16.13	3.56	17.1	12.53	-4.58	34.11	26.63	-7.48	122.15	148.93	26.78	18.86	20.75	1.89	5.75	7.08	1.33	1.13	1.03	-0.1
155	1	1	41.38	63.75	175.38	53.07	85.12	87.68	2.55	27.68	28.51	0.83	85.27	75.89	-9.38	21.57	80.17	58.6	-22.14	51.68	65.97	14.28	7.65	7.12	-0.53	327.39	366.08	38.69	13.58	18.15	4.58	19.3	13.08	-6.23	35	27.97	-7.03	125.45	143.98	18.53	20.75	23.13	2.39	6.85	8.73	1.88	1.21	1.19	-0.02
156	1	1	22.15	25.31	156.15	54.48	87.49	88.37	0.87	35.88	36.24	0.36	85.21	75.84	-9.37	22.97	19.73	-3.24	-12.61	46.23	55.46	9.23	-0.04	0.44	0.48	225.48	226.95	1.46	3.69	-1.62	-5.31	3.92	9.23	5.31	34.42	35.54	1.12	102.38	141.7	39.32	21.82	21.35	-0.47	-0.84	-2.81	-1.97	0.63	0.54	-0.09
157	1	1	38.32	57.64	182.32	55.7	64.81	66.76	1.94	19.5	20.08	0.58	96.28	85.69	-10.59	22.82	29.86	8.04	-19.48	85.9	94.72	8.82	6.43	6.34	-0.09	277.51	302.82	25.32	12.26	15.52	3.26	16.86	12.46	-4.39	33.17	25.92	-7.25	121.78	154.96	33.18	20.39	22.1	1.71	5.63	6.89	1.26	1.12	1.06	-0.06
158	1	1	43.34	67.67	177.34	57.7	79.79	82.18	2.39	25.37	26.13	0.76	86.77	77.22	-9.54	22.64	308.88	286.24	-23.66	67.24	76.2	8.96	8.43	7.92	-0.51	287.9	328.53	40.63	15.23	21.46	6.23	20.87	13.47	-7.4	31.14	21.57	-9.57	127.8	145.37	17.57	21.67	24.9	3.23	7.63	9.9	2.27	1.27	1.12	-0.15
159	1	1	27.39	35.77	161.39	61.24	73.96	76.18	2.22	28.4	29.25	0.85	89.94	80.05	-9.89	23.93	20.71	-3.22	-12.24	33.28	44.14	10.86	2.05	1.73	-0.32	359.34	363.69	4.35	6.83	4.66	-2.17	8.11	10.28	2.17	35.89	37.67	1.78	108.66	135.06	26.39	20.05	18.62	-1.43	1.25	0.33	-0.92	0.79	0.78	-0.01
160	1	1	36.23	53.45	160.23	62.57	70.05	72.15	2.1	27.29	28.1	0.82	91.16	81.13	-10.03	23.23	29.91	6.68	-19.23	53.32	61.47	8.16	5.59	6.9	1.31	351.38	358.78	7.41	11.05	13.1	2.05	15.18	12.05	-3.14	29.3	24.24	-5.06	119.27	149.58	30.3	21.8	22.85	1.05	4.79	5.64	0.85	1.06	0.93	-0.12
161	1	1	42.77	66.54	186.77	66.04	60.74	57.7	-3.04	17.41	16.54	-0.87	87.77	78.11	-9.65	23.94	223.53	199.59	-23.76	56.12	66.38	10.26	8.21	10.78	2.57	283.17	317.56	34.4	14.35	19.71	5.35	20.42	13.35	-7.06	33.72	20.59	-13.13	127.12	130.78	3.66	19.59	22.59	3	7.41	9.56	2.15	1.25	1.19	-0.06
162	1	1	44.44	69.88	178.44	66.91	68.51	70.57	2.06	21.52	22.16	0.65	91.72	81.63	-10.09	24.12	320.19	296.07	-24.31	67.97	73.72	5.75	8.88	9.61	0.73	322.27	360.41	38.14	13.21	17.42	4.21	21.75	13.69	-8.06	34.23	27.18	-7.05	129.13	155.55	26.42	21.33	24.87	3.54	8.08	10.56	2.49	1.3	1.27	-0.03
163	1	1	37.19	55.39	181.19	69.31	69.88	71.98	2.1	21.29	21.92	0.64	85.11	75.75	-9.36	24.32	29.99	6.67	-19.99	65.83	75.51	9.68	5.98	7.72	1.74	292.46	337.95	45.49	11.87	14.74	2.87	15.95	12.24	-3.72	29.03	23.99	-5.04	120.43	144.39	23.96	23.19	24.23	1.03	5.18	6.22	1.04	1.09	0.91	-0.17
164	1	1	36.73	54.45	180.73	73.02	83.24	85.74	2.5	25.49	26.25	0.76	74.54	66.34	-8.2	24.63	29.3	5.67	-18.48	61.99	72.1	10.11	5.79	7.44	1.65	334.11	401.17	67.06	12.14	15.27	3.14	15.58	12.15	-3.44	33.29	27.38	-5.91	119.87	135.51	15.64	19.08	20.12	1.05	4.99	5.94	0.95	1.07	1	-0.07
165	1	1	45.27	71.55	179.27	77.46	86.69	89.29	2.6	26.97	27.78	0.81	96.54	85.92	-10.62	25.93	339.71	313.78	-24.62	44.17	53.44	9.27	9.21	9.02	-0.19	430.59	476.97	46.38	15.23	21.45	6.23	22.42	13.85	-8.56	36.98	26.2	-10.77	130.13	157.1	26.97	20.46	24.42	3.95	8.41	11.06	2.65	1.33	1.22	-0.11
166	1	1	35.79	52.57	169.79	79.39	86.54	89.13	2.6	30.02	30.92	0.9	79.5	70.76	-8.75	24.75	29.88	5.13	-17.58	50.88	61.87	10.99	5.41	5.79	0.38	335.54	371.81	36.27	9.66	10.32	0.66	14.83	11.96	-2.87	33.64	28.68	-4.96	118.74	138.04	19.29	22.16	23.04	0.88	4.61	5.37	0.76	1.04	0.94	-0.1
167	1	1	32.72	46.43	156.72	81.65	78.72	81.08	2.36	32.05	33.01	0.96	90.28	80.35	-9.93	25.99	27.75	1.76	-16.63	61.63	70.82	9.2	4.19	6.86	2.68	323.54	324.56	1.02	15.76	22.51	6.76	12.37	11.34	-1.03	32.37	32.16	-0.2	115.06	152.27	37.21	22.71	22.7	-0.01	3.39	3.53	0.14	0.95	0.88	-0.07
168	1	1	40.54	62.07	184.54	83.89	53.1	48.85	-4.25	15.59	14.35	-1.25	82.8	73.69	-9.11	26.98	29.8	9.82	-20.66	55.94	65.73	9.79	7.31	7.96	0.64	363.93	385.78	21.85	15.42	21.85	6.42	18.63	12.91	-5.72	27.34	23.43	-3.91	124.44	145.95	21.5	21.56	23.91	2.36	6.51	8.22	1.71	1.19	1.02	-0.17
169	1	1	35.95	52.9	159.95	84.38	65.35	67.31	1.96	25.54	26.31	0.77	89.22	79.41	-9.81	29.66	29.64	3.98	-16.37	72.73	81.62	8.88	5.48	6.32	0.84	306.88	318.91	12.03	11.13	13.27	2.13	14.96	11.99	-2.97	31.26	28.85	-2.41	118.94	133.29	14.35	20.77	21.59	0.81	4.68	5.47	0.79	1.05	0.95	-0.1
[truncated: 51 more columns]
